# Supplementary material for: Sr5(VIVOF5)3F(H2O)3 refined from a non-merohedrally twinned crystal
Source: Acta Crystallogr Sect E Struct Rep Online. 2009 May 23;65(Pt 6):i46–7. doi: 10.1107/S1600536809019126 (PMC2969795; doi:10.1107/S1600536809019126)
Supplement: Supplementary file 1 [file e-65-00i46-sup1.cif]

##############################################################################
###                                                                        ###
###        Electronic paper (Acta Crystallographica Section E)             ###
###                                                                        ###
##############################################################################
#                                                                            #
# This CIF contains the data in a paper accepted for publication in Acta     #
# Crystallographica Section E. It conforms to the requirements of Notes      #
# for Authors for Section E, and has been peer reviewed under the auspices   #
# of the IUCr Commission on Journals.                                        #
#                                                                            #
# Full details of the Crystallographic Information File format               #
# are given in the paper "The Crystallographic Information File (CIF):       #
# a New Standard Archive File for Crystallography" by S. R. Hall, F. H.      #
# Allen and I. D. Brown [Acta Cryst. (1991), A47, 655-685].                  #
#                                                                            #
# The current version of the core CIF dictionary is obtainable from          #
# ftp://ftp.iucr.org/pub/cif_core.dic. The current version number is 2.4.    #
#                                                                            #
# Software is freely available for graphical display of the structure(s) in  #
# this CIF.  For information consult the CIF home page http://www.iucr.org/  #
# cif/home.html                                                              #
#                                                                            #
# This file may be used for bona fide research purposes within the           #
# scientific community so long as proper attribution is given to the journal # 
# article from which it was obtained.                                        #
#                                                                            #
##############################################################################
                                             
data_I
_audit_creation_method     SHELXL-97
_chemical_name_systematic
;
pentastrontium tris[pentafluoridooxidovanadate(IV)] fluoride trihydrate
;
_chemical_name_common
;
;
_chemical_formula_moiety     ?
_chemical_formula_sum     'F16 H6 O6 Sr5 V3'
_chemical_formula_structural     'Sr5 (V O F5)3 F (H2 O)3'
_chemical_formula_iupac     'Sr5 (V O F5)3 F (H2 O)3'
_chemical_formula_weight     996.97
_symmetry_cell_setting     Monoclinic
_symmetry_space_group_name_H-M     'P 21/n'
_symmetry_space_group_name_hall     '-P 2yn'
loop_
    _symmetry_equiv_pos_as_xyz
    'x, y, z'
    '-x+1/2, y+1/2, -z+1/2'
    '-x, -y, -z'
    'x-1/2, -y-1/2, z-1/2'
_cell_length_a     11.217(2)
_cell_length_b     8.1775(15)
_cell_length_c     19.887(4)
_cell_angle_alpha     90.00
_cell_angle_beta     105.999(4)
_cell_angle_gamma     90.00
_cell_volume     1753.5(6)
_cell_formula_units_Z     4
_cell_measurement_reflns_used     323
_cell_measurement_theta_min     2.00
_cell_measurement_theta_max     30.03
_cell_measurement_temperature     298(2)
_cell_measurement_pressure     'ambient'
_exptl_crystal_description     needle
_exptl_crystal_colour     'pale blue-green'
_exptl_crystal_size_max     0.36
_exptl_crystal_size_mid     0.08
_exptl_crystal_size_min     0.04
_exptl_crystal_density_diffrn     3.776
_exptl_crystal_density_method     'not measured'
_exptl_crystal_F_000     1828
_exptl_absorpt_coefficient_mu     16.794
_exptl_absorpt_correction_type     'multi-scan'
_exptl_absorpt_process_details     '(TWINABS; Bruker, 2003)'
_exptl_absorpt_correction_T_min     0.0648
_exptl_absorpt_correction_T_max     0.5531
_diffrn_ambient_temperature     298(2)
_diffrn_radiation_type     MoK\a
_diffrn_radiation_wavelength     0.71073
_diffrn_radiation_source     'normal-focus sealed tube'
_diffrn_radiation_monochromator     graphite
_diffrn_measurement_device_type     'Bruker SMART APEX CCD area-detector'
_diffrn_measurement_method     \w
_diffrn_detector_area_resol_mean     8.366
_diffrn_reflns_number     6596
_diffrn_reflns_av_R_equivalents     0.0000
_diffrn_reflns_av_sigmaI/netI     0.0785
_diffrn_reflns_theta_min     1.90
_diffrn_reflns_theta_max     30.03
_diffrn_reflns_theta_full     30.03
_diffrn_measured_fraction_theta_max     0.996
_diffrn_measured_fraction_theta_full     0.996
_diffrn_reflns_limit_h_min     -15
_diffrn_reflns_limit_h_max     15
_diffrn_reflns_limit_k_min     0
_diffrn_reflns_limit_k_max     11
_diffrn_reflns_limit_l_min     0
_diffrn_reflns_limit_l_max     27
_refine_special_details
;
Refinement of <i>F</i>^2^ against ALL reflections. The weighted <i>R</i>-factor
<i>wR</i> and goodness of fit <i>S</i> are based on <i>F</i>^2^, conventional
<i>R</i>-factors <i>R</i> are based on <i>F</i>, with <i>F</i> set to zero for
negative <i>F</i>^2^. The threshold expression of <i>F</i>^2^ >
\s(<i>F</i>^2^) is used only for calculating <i>R</i>-factors(gt) <i>etc</i>.
and is not relevant to the choice of reflections for refinement.
<i>R</i>-factors based on <i>F</i>^2^ are statistically about twice as large
as those based on <i>F</i>, and <i>R</i>- factors based on ALL data will be
even larger.
;
_reflns_number_total     6596
_reflns_number_gt     4299
_reflns_threshold_expression     I>2\s(I)
_refine_ls_structure_factor_coef     Fsqd
_refine_ls_matrix_type     full
_refine_ls_R_factor_all     0.0706
_refine_ls_R_factor_gt     0.0383
_refine_ls_wR_factor_gt     0.0785
_refine_ls_wR_factor_ref     0.0834
_refine_ls_goodness_of_fit_ref     0.932
_refine_ls_restrained_S_all     0.932
_refine_ls_number_reflns     6596
_refine_ls_number_parameters     290
_refine_ls_number_restraints     9
_refine_ls_number_constraints     0
_refine_ls_hydrogen_treatment     mixed
_refine_ls_weighting_scheme     calc
_refine_ls_weighting_details
                      'w=1/[\s^2^(Fo^2^)+(0.0355P)^2^] where P=(Fo^2^+2Fc^2^)/3'
_atom_sites_solution_hydrogens     difmap
_atom_sites_solution_primary     direct
_atom_sites_solution_secondary     difmap
_refine_ls_shift/su_max     0.008
_refine_ls_shift/su_mean     0.000
_refine_diff_density_max     1.278
_refine_diff_density_min     -1.107
_refine_ls_extinction_method     none
loop_
    _atom_type_symbol
    _atom_type_description
    _atom_type_scat_dispersion_real
    _atom_type_scat_dispersion_imag
    _atom_type_scat_source
    'O' 'O' 0.0106 0.0060
                         'International Tables Vol C Tables 4.2.6.8 and 6.1.1.4'
    'H' 'H' 0.0000 0.0000
                         'International Tables Vol C Tables 4.2.6.8 and 6.1.1.4'
    'F' 'F' 0.0171 0.0103
                         'International Tables Vol C Tables 4.2.6.8 and 6.1.1.4'
    'V' 'V' 0.3005 0.5294
                         'International Tables Vol C Tables 4.2.6.8 and 6.1.1.4'
    'Sr' 'Sr' -1.5307 3.2498
                         'International Tables Vol C Tables 4.2.6.8 and 6.1.1.4'
_computing_data_collection     'SMART (Bruker, 2003)'
_computing_cell_refinement     'SAINT (Bruker, 2003)'
_computing_data_reduction     'SAINT (Bruker, 2003)'
_computing_structure_solution     'SHELXS97 (Sheldrick, 2008)'
_computing_structure_refinement     'SHELXL97 (Sheldrick, 2008)'
_computing_molecular_graphics
                      'DIAMOND (Brandenburg, 1999) and ORTEP-3 (Farrugia, 1997)'
_computing_publication_material     'publCIF (Westrip, 2009)'
loop_
    _atom_site_type_symbol
    _atom_site_label
    _atom_site_fract_x
    _atom_site_fract_y
    _atom_site_fract_z
    _atom_site_U_iso_or_equiv
    _atom_site_adp_type
    _atom_site_calc_flag
    _atom_site_refinement_flags
    _atom_site_occupancy
    _atom_site_disorder_assembly
    _atom_site_disorder_group
    Sr Sr1 0.49725(5) 0.91553(6) 0.14704(3) 0.01037(10) Uani d . 1 . .
    Sr Sr2 0.13869(5) 0.91614(7) 0.14686(3) 0.01133(11) Uani d . 1 . .
    Sr Sr3 0.25819(5) 0.58877(7) 0.01760(3) 0.01119(11) Uani d . 1 . .
    Sr Sr4 0.83170(5) 1.15579(6) 0.17512(3) 0.01218(12) Uani d . 1 . .
    Sr Sr5 0.66417(5) 1.16611(6) 0.32847(3) 0.01202(12) Uani d . 1 . .
    V V1 0.57273(8) 0.41800(11) 0.17307(5) 0.00985(18) Uani d . 1 . .
    V V2 0.08398(9) 0.41537(12) 0.15922(5) 0.01143(19) Uani d . 1 . .
    V V3 0.75847(9) 0.92212(12) 0.02341(5) 0.0121(2) Uani d . 1 . .
    F F1 0.3050(3) 0.7747(4) 0.11547(16) 0.0152(7) Uani d . 1 . .
    F F2 0.6850(3) 0.9235(4) 0.10740(17) 0.0184(7) Uani d . 1 . .
    F F3 0.6078(3) 0.6508(3) 0.18699(18) 0.0162(7) Uani d . 1 . .
    F F4 0.0792(3) 0.6462(4) 0.18369(17) 0.0151(7) Uani d . 1 . .
    F F5 0.9049(3) 0.8968(4) 0.10573(16) 0.0148(7) Uani d . 1 . .
    F F6 0.7705(3) 1.1521(4) 0.04540(16) 0.0171(8) Uani d . 1 . .
    F F7 0.7368(3) 0.6882(4) 0.03245(17) 0.0199(8) Uani d . 1 . .
    F F8 0.6052(3) 0.1825(3) 0.18916(18) 0.0176(7) Uani d . 1 . .
    F F9 0.6924(3) 0.4171(4) 0.11824(18) 0.0201(7) Uani d . 1 . .
    F F10 0.7406(3) 0.4169(4) 0.25298(19) 0.0279(8) Uani d . 1 . .
    F F11 0.5154(3) 0.4220(4) 0.25564(17) 0.0219(8) Uani d . 1 . .
    F F12 -0.0364(3) 0.4062(4) 0.22370(17) 0.0157(7) Uani d . 1 . .
    F F13 -0.0774(3) 0.4719(4) 0.09201(17) 0.0186(8) Uani d . 1 . .
    F F14 0.0383(3) 0.1884(4) 0.14929(17) 0.0169(8) Uani d . 1 . .
    F F15 0.2141(3) 0.3756(4) 0.23846(18) 0.0249(9) Uani d . 1 . .
    F F16 0.5983(3) 0.9396(4) -0.03641(17) 0.0211(8) Uani d . 1 . .
    O O1 0.3311(4) 1.1241(5) 0.1708(2) 0.0156(9) Uani d D 1 . .
    H H11 0.314(5) 1.207(5) 0.1416(19) 0.019 Uiso d D 1 . .
    H H12 0.339(6) 1.144(6) 0.2154(11) 0.019 Uiso d D 1 . .
    O O2 0.4763(4) 0.7121(5) 0.0279(2) 0.0202(9) Uani d D 1 . .
    H H21 0.482(5) 0.790(5) -0.003(2) 0.024 Uiso d D 1 . .
    H H22 0.547(3) 0.650(6) 0.038(3) 0.024 Uiso d D 1 . .
    O O3 0.0503(4) 0.7198(5) 0.0304(2) 0.0201(10) Uani d D 1 . .
    H H31 -0.002(4) 0.653(6) 0.044(3) 0.024 Uiso d D 1 . .
    H H32 0.012(4) 0.782(6) -0.006(2) 0.024 Uiso d D 1 . .
    O O4 0.4460(4) 0.4223(5) 0.1120(2) 0.0182(9) Uani d . 1 . .
    O O5 0.1632(4) 0.4248(5) 0.0991(2) 0.0163(9) Uani d . 1 . .
    O O6 0.8434(4) 0.9263(5) -0.03483(19) 0.0145(9) Uani d . 1 . .
loop_
    _atom_site_aniso_label
    _atom_site_aniso_U_11
    _atom_site_aniso_U_22
    _atom_site_aniso_U_33
    _atom_site_aniso_U_12
    _atom_site_aniso_U_13
    _atom_site_aniso_U_23
    Sr1 0.0106(3) 0.0085(2) 0.0121(3) -0.0001(2) 0.00308(19) -0.0003(2)
    Sr2 0.0092(3) 0.0090(2) 0.0150(3) 0.0001(2) 0.0020(2) 0.0004(2)
    Sr3 0.0125(3) 0.0076(2) 0.0129(3) -0.0005(2) 0.0026(2) -0.0011(2)
    Sr4 0.0118(3) 0.0119(3) 0.0125(3) -0.0007(2) 0.0029(2) 0.0001(2)
    Sr5 0.0119(3) 0.0112(3) 0.0129(3) -0.0004(2) 0.0032(2) -0.0001(2)
    V1 0.0104(5) 0.0067(4) 0.0117(5) 0.0003(4) 0.0019(4) 0.0005(4)
    V2 0.0095(5) 0.0078(4) 0.0166(5) 0.0005(4) 0.0030(4) -0.0012(4)
    V3 0.0165(5) 0.0084(4) 0.0101(5) 0.0001(4) 0.0017(4) 0.0012(4)
    F1 0.0122(17) 0.0094(17) 0.0229(18) -0.0031(13) 0.0030(14) -0.0049(14)
    F2 0.0170(19) 0.0228(18) 0.0194(18) -0.0064(16) 0.0119(15) -0.0065(16)
    F3 0.0176(19) 0.0070(14) 0.023(2) -0.0006(13) 0.0046(15) -0.0006(14)
    F4 0.0139(19) 0.0122(16) 0.0189(19) -0.0032(14) 0.0037(15) -0.0027(14)
    F5 0.0097(17) 0.0175(17) 0.0132(16) -0.0003(14) -0.0037(13) 0.0020(14)
    F6 0.031(2) 0.0050(15) 0.0157(18) 0.0005(15) 0.0078(16) 0.0026(13)
    F7 0.028(2) 0.0085(16) 0.0213(19) 0.0012(14) 0.0038(16) 0.0002(14)
    F8 0.018(2) 0.0066(15) 0.026(2) 0.0014(13) 0.0024(15) -0.0005(14)
    F9 0.0153(18) 0.0225(18) 0.0255(19) -0.0043(16) 0.0105(15) -0.0083(17)
    F10 0.0141(19) 0.037(2) 0.024(2) 0.0041(18) -0.0099(15) -0.0102(18)
    F11 0.026(2) 0.0264(19) 0.0156(18) -0.0051(17) 0.0094(15) -0.0014(16)
    F12 0.0193(19) 0.0149(16) 0.0160(17) -0.0017(15) 0.0100(14) 0.0001(15)
    F13 0.0116(19) 0.0253(19) 0.0156(18) 0.0044(15) -0.0017(15) -0.0046(15)
    F14 0.017(2) 0.0093(16) 0.027(2) -0.0020(14) 0.0101(16) -0.0010(14)
    F15 0.025(2) 0.025(2) 0.020(2) 0.0053(16) -0.0027(17) -0.0023(15)
    F16 0.021(2) 0.021(2) 0.0180(18) -0.0017(15) 0.0009(15) 0.0003(15)
    O1 0.017(2) 0.016(2) 0.013(2) -0.0004(17) 0.0042(18) 0.0000(16)
    O2 0.014(2) 0.022(2) 0.023(2) -0.0010(18) 0.0036(19) 0.0018(19)
    O3 0.017(2) 0.019(3) 0.023(2) 0.0015(18) 0.0039(19) 0.0065(19)
    O4 0.016(2) 0.017(2) 0.018(2) 0.0031(19) -0.0015(17) 0.0026(18)
    O5 0.016(2) 0.013(2) 0.022(2) -0.0003(18) 0.0098(18) 0.0031(18)
    O6 0.019(2) 0.013(2) 0.014(2) 0.0074(18) 0.0085(17) 0.0023(17)
_geom_special_details
;
All e.s.d.'s (except the e.s.d. in the dihedral angle between two l.s. planes)
are estimated using the full covariance matrix. The cell e.s.d.'s are taken
into account individually in the estimation of e.s.d.'s in distances, angles
and torsion angles; correlations between e.s.d.'s in cell parameters are only
used when they are defined by crystal symmetry. An approximate (isotropic)
treatment of cell e.s.d.'s is used for estimating e.s.d.'s involving l.s.
planes.
;
loop_
    _geom_bond_atom_site_label_1
    _geom_bond_atom_site_label_2
    _geom_bond_site_symmetry_2
    _geom_bond_distance
    _geom_bond_publ_flag
    V1 O4 . 1.596(4) ?
    V1 F11 . 1.921(3) ?
    V1 F9 . 1.949(3) ?
    V1 F3 . 1.948(3) ?
    V1 F8 . 1.970(3) ?
    V1 F10 . 2.103(3) ?
    V2 O5 . 1.676(4) ?
    V2 F15 . 1.858(4) ?
    V2 F14 . 1.921(3) ?
    V2 F4 . 1.954(3) ?
    V2 F13 . 1.986(3) ?
    V2 F12 . 2.105(3) ?
    V3 O6 . 1.691(4) ?
    V3 F16 . 1.867(4) ?
    V3 F6 . 1.927(3) ?
    V3 F7 . 1.943(3) ?
    V3 F5 . 1.985(3) ?
    V3 F2 . 2.056(3) ?
    Sr1 F1 . 2.372(3) ?
    Sr1 F2 . 2.444(3) ?
    Sr1 F16 3_675 2.468(3) ?
    Sr1 F12 2 2.487(3) ?
    Sr1 F3 . 2.513(3) ?
    Sr1 F8 1_565 2.525(3) ?
    Sr1 O1 . 2.663(4) ?
    Sr1 O2 . 2.851(4) ?
    Sr1 F10 2_655 3.062(3) ?
    Sr2 F1 . 2.418(3) ?
    Sr2 F15 2 2.441(3) ?
    Sr2 F4 . 2.475(3) ?
    Sr2 F14 1_565 2.501(3) ?
    Sr2 F5 1_455 2.527(3) ?
    Sr2 O6 3_675 2.629(4) ?
    Sr2 O1 . 2.685(4) ?
    Sr2 O3 . 2.768(4) ?
    Sr2 F11 2 2.932(3) ?
    Sr3 F1 . 2.411(3) ?
    Sr3 F6 3_675 2.438(3) ?
    Sr3 F7 3_665 2.481(3) ?
    Sr3 O5 . 2.552(4) ?
    Sr3 F13 3_565 2.583(3) ?
    Sr3 O2 . 2.602(4) ?
    Sr3 O3 . 2.642(4) ?
    Sr3 O4 . 2.763(4) ?
    Sr3 F9 3_665 2.904(3) ?
    Sr4 F6 . 2.480(3) ?
    Sr4 F14 1_665 2.522(3) ?
    Sr4 F12 1_665 2.554(3) ?
    Sr4 F2 . 2.629(3) ?
    Sr4 F3 2_655 2.637(3) ?
    Sr4 F8 1_565 2.640(3) ?
    Sr4 F10 2_655 2.676(4) ?
    Sr4 F11 2_655 2.681(3) ?
    Sr4 F9 1_565 2.704(4) ?
    Sr4 F5 . 2.773(3) ?
    Sr4 F10 1_565 2.978(4) ?
    Sr5 F5 2_655 2.536(3) ?
    Sr5 F13 2 2.611(3) ?
    Sr5 F12 2 2.613(3) ?
    Sr5 F9 2_655 2.630(3) ?
    Sr5 F3 2_655 2.662(3) ?
    Sr5 F8 1_565 2.668(4) ?
    Sr5 F4 2 2.678(3) ?
    Sr5 F7 2_655 2.688(3) ?
    Sr5 F2 2_655 2.780(4) ?
    Sr5 F10 1_565 2.811(4) ?
    Sr5 F11 1_565 2.816(4) ?
    Sr5 F10 2_655 2.978(4) ?
loop_
    _geom_angle_atom_site_label_1
    _geom_angle_atom_site_label_2
    _geom_angle_atom_site_label_3
    _geom_angle_site_symmetry_1
    _geom_angle_site_symmetry_3
    _geom_angle
    _geom_angle_publ_flag
    O4 V1 F11 . . 102.29(18) ?
    O4 V1 F9 . . 100.39(18) ?
    F11 V1 F9 . . 157.28(15) ?
    O4 V1 F3 . . 100.91(18) ?
    F11 V1 F3 . . 87.93(15) ?
    F9 V1 F3 . . 86.56(15) ?
    O4 V1 F8 . . 103.38(18) ?
    F11 V1 F8 . . 88.19(15) ?
    F9 V1 F8 . . 87.82(15) ?
    F3 V1 F8 . . 155.68(13) ?
    O4 V1 F10 . . 178.88(19) ?
    F11 V1 F10 . . 78.18(15) ?
    F9 V1 F10 . . 79.12(15) ?
    F3 V1 F10 . . 78.06(14) ?
    F8 V1 F10 . . 77.64(14) ?
    O5 V2 F15 . . 99.56(18) ?
    O5 V2 F14 . . 98.63(17) ?
    F15 V2 F14 . . 92.46(15) ?
    O5 V2 F4 . . 100.93(17) ?
    F15 V2 F4 . . 91.55(15) ?
    F14 V2 F4 . . 159.08(14) ?
    O5 V2 F13 . . 94.19(17) ?
    F15 V2 F13 . . 165.70(15) ?
    F14 V2 F13 . . 89.31(15) ?
    F4 V2 F13 . . 81.95(14) ?
    O5 V2 F12 . . 172.52(17) ?
    F15 V2 F12 . . 87.89(15) ?
    F14 V2 F12 . . 80.22(13) ?
    F4 V2 F12 . . 79.42(13) ?
    F13 V2 F12 . . 78.43(13) ?
    O6 V3 F16 . . 100.78(18) ?
    O6 V3 F6 . . 96.80(17) ?
    F16 V3 F6 . . 93.72(15) ?
    O6 V3 F7 . . 101.05(17) ?
    F16 V3 F7 . . 90.65(15) ?
    F6 V3 F7 . . 160.49(14) ?
    O6 V3 F5 . . 94.15(16) ?
    F16 V3 F5 . . 165.02(15) ?
    F6 V3 F5 . . 85.67(14) ?
    F7 V3 F5 . . 85.24(14) ?
    O6 V3 F2 . . 169.75(17) ?
    F16 V3 F2 . . 89.22(15) ?
    F6 V3 F2 . . 80.15(14) ?
    F7 V3 F2 . . 80.90(14) ?
    F5 V3 F2 . . 75.92(14) ?
    H11 O1 H12 . . 118(3) ?
    H21 O2 H22 . . 109(3) ?
    H31 O3 H32 . . 113(3) ?
loop_
    _geom_hbond_atom_site_label_D
    _geom_hbond_atom_site_label_H
    _geom_hbond_atom_site_label_A
    _geom_hbond_site_symmetry_A
    _geom_hbond_distance_DH
    _geom_hbond_distance_HA
    _geom_hbond_distance_DA
    _geom_hbond_angle_DHA
    O1 H11 O4 1_565 0.88(4) 2.48(5) 3.131(6) 132(5)
    O1 H11 O5 1_565 0.88(4) 2.44(4) 3.185(6) 143(5)
    O1 H12 F4 2 0.882(18) 1.96(3) 2.796(5) 157(5)
    O2 H21 F16 . 0.90(4) 2.03(4) 2.817(5) 146(5)
    O2 H22 F7 . 0.92(4) 2.18(4) 2.905(5) 135(4)
    O3 H31 F13 . 0.90(5) 2.07(5) 2.937(5) 164(5)
    O3 H32 O6 1_455 0.89(4) 2.17(4) 2.873(5) 135(5)
data_global
_journal_date_recd_electronic     2009-05-14
_journal_date_accepted     2009-05-20
_journal_name_full     'Acta Crystallographica, Section E'
_journal_year     2009
_journal_volume     65
_journal_issue      6
_journal_page_first     i46
_journal_page_last     i47
_journal_paper_category     QI
_journal_coeditor_code     WM2236
_publ_contact_author_name     'Armel Le Bail'
_publ_contact_author_address
;
Laboratoire des Oxydes et Fluorures, CNRS UMR 6010, Universit\'e du Maine,
72085 Le Mans, France
;
_publ_contact_author_email     'armel.le_bail@univ-lemans.fr'
_publ_contact_author_fax     '33 (0)2 43 83 35 06'
_publ_contact_author_phone     '33 (0)2 43 83 33 47'
_publ_section_title
;
Sr~5~(V^IV^OF~5~)~3~F(H~2~O)~3~ refined from a non-merohedrally twinned crystal
;
loop_
    _publ_author_name
    _publ_author_footnote
    _publ_author_address
    'Armel Le Bail' .
;
Laboratoire des Oxydes et Fluorures, CNRS UMR 6010, Universit\'e du Maine,
72085 Le Mans, France
;
    'Anne-Marie Mercier' .
;
Laboratoire des Oxydes et Fluorures, CNRS UMR 6010, Universit\'e du Maine,
72085 Le Mans, France
;
    'Ina Dix' .
;
Bruker AXS GmbH, \"Ostliche Rheinbr\"uckenstrasse 49, D-76197 Karlsruhe,
Germany
;
