# Supplementary material for: Sr5(VIVOF5)3F(H2O)3 refined from a non-merohedrally twinned crystal
Source: Acta Crystallogr Sect E Struct Rep Online. 2009 May 23;65(Pt 6):i46–7. doi: 10.1107/S1600536809019126 (PMC2969795; doi:10.1107/S1600536809019126)
Supplement: Supplementary file 2 [file e-65-00i46-Isup2.hkl]

# 
# h,k,l, Fc-squared, Fo-squared, sigma(Fo-squared) and status flag 
# 
data_I
_shelx_title ' SrVF in P2(1)/n' 
_shelx_refln_list_code          4 
_shelx_F_calc_maximum      632.34 
_exptl_crystal_F_000      1828.00 
_reflns_d_resolution_high  0.7100 
 
loop_ 
 _symmetry_equiv_pos_as_xyz 
 'x, y, z' 
 '-x+1/2, y+1/2, -z+1/2' 
 '-x, -y, -z' 
 'x-1/2, -y-1/2, z-1/2' 
 
_cell_length_a    11.2167 
_cell_length_b     8.1775 
_cell_length_c    19.8867 
_cell_angle_alpha  90.000 
_cell_angle_beta  105.999 
_cell_angle_gamma  90.000 
 
_shelx_F_squared_multiplier     1.000 
 
loop_ 
 _refln_index_h 
 _refln_index_k 
 _refln_index_l 
 _refln_F_squared_calc 
 _refln_F_squared_meas 
 _refln_F_squared_sigma 
 _refln_observed_status 
   2   0   0     8852.02     9538.29    108.74 o 
   2   0   0    22869.16    21638.82    570.70 o 
   4   0   0     1434.73     1466.78     81.77 o 
   6   0   0      923.14     1172.16    106.64 o 
   8   0   0     2806.16     2812.17    171.97 o 
  10   0   0     5537.13     5572.51    530.23 o 
  10   0   0     5396.11     5331.41    507.89 o 
  12   0   0    38274.51    39975.70    859.84 o 
  14   0   0       39.01     -316.96    446.36 o 
  14   0   0      209.95      543.30   1081.12 o 
   1   1   0     1029.71     1045.71     27.40 o 
   2   1   0      207.05      232.24     28.66 o 
   2   1   0      994.85     1286.38    196.41 o 
   3   1   0    13404.82    13700.08    138.25 o 
   4   1   0      224.99      193.04     41.31 o 
   5   1   0    18930.33    19359.83    238.14 o 
   6   1   0     2884.64     2824.40    111.27 o 
   7   1   0      738.97      775.12    137.83 o 
   7   1   0      459.12      467.43    115.91 o 
   8   1   0     1361.41     1314.62    116.33 o 
   9   1   0     1507.83     1821.25    448.04 o 
   9   1   0      170.50      203.58    107.48 o 
  10   1   0     1273.45     1607.14    320.33 o 
  10   1   0        5.29       87.25    278.60 o 
  11   1   0    13813.33    13273.95    375.55 o 
  12   1   0      373.02      502.41    269.33 o 
  13   1   0       11.10      -87.67    207.79 o 
  14   1   0     1557.08     2352.75    825.28 o 
  14   1   0     1451.60     2112.08    461.95 o 
  15   1   0      221.01     -118.44    317.80 o 
   0   2   0    38014.91    43853.39    270.60 o 
   1   2   0     2482.96     2606.91     56.06 o 
   2   2   0      716.79      744.77     45.52 o 
   2   2   0     2607.13     3667.80    168.17 o 
   3   2   0     7894.48     7391.65     89.36 o 
   4   2   0     1707.63     1835.16     77.55 o 
   5   2   0   144769.02   146266.36    644.88 o 
   5   2   0    72931.05   100757.35   1115.68 o 
   6   2   0     6771.78     6612.74    154.26 o 
   7   2   0    19020.66    18481.87    281.13 o 
   8   2   0     5529.83     5124.46    175.34 o 
   9   2   0       27.35      -15.60    112.54 o 
   9   2   0     1143.64     1168.79    448.89 o 
  10   2   0        3.36       85.14    197.68 o 
  10   2   0      278.81        4.21    281.13 o 
  11   2   0       41.62      -17.70    152.58 o 
  12   2   0     1015.89     1035.60    260.90 o 
  13   2   0      110.17       32.88    218.75 o 
  14   2   0     4937.20     5449.01    896.51 o 
  14   2   0     1704.53     2860.65    513.79 o 
   1   3   0       71.88       96.94     31.61 o 
   2   3   0      915.14      925.17    259.22 o 
   2   3   0      354.11      359.95     42.15 o 
   3   3   0      322.46      317.38     40.46 o 
   3   3   0      338.01      660.47    462.37 o 
   4   3   0     2680.37     2422.30     72.92 o 
   5   3   0      343.13      472.91    130.24 o 
   5   3   0        0.69       51.84     92.73 o 
   6   3   0     7674.74     7311.57    159.74 o 
   7   3   0      438.43      540.77    152.16 o 
   8   3   0    11157.66    10667.46    247.84 o 
   9   3   0      326.99      546.67    441.72 o 
   9   3   0      163.43      180.40    131.93 o 
  10   3   0     8860.79     8648.95    415.59 o 
  10   3   0      397.13      444.25    231.40 o 
  11   3   0        1.19       60.27    170.70 o 
  12   3   0     1741.18     1853.29    298.41 o 
  13   3   0       59.40      -35.83    211.17 o 
  14   3   0     5493.95     5948.47    722.85 o 
   0   4   0   255167.53   266900.28   1068.05 o 
   1   4   0    53894.14    57003.85    308.95 o 
   2   4   0     5388.14     5453.22    128.13 o 
   2   4   0     6490.16     6887.97    410.95 o 
   3   4   0    18834.31    19317.26    196.84 o 
   4   4   0       12.06       29.93     42.57 o 
   5   4   0     5512.79     5637.84    197.26 o 
   5   4   0     1993.41     1978.05    139.93 o 
   6   4   0      661.29      778.07     92.31 o 
   7   4   0      935.98     1010.31    166.07 o 
   8   4   0     1424.46     1370.26    133.19 o 
   9   4   0       51.21      151.31    188.83 o 
   9   4   0     2576.71     2461.92    428.23 o 
  10   4   0     1370.68     1076.06    410.95 o 
  10   4   0     1333.45     1678.37    359.53 o 
  11   4   0     7190.56     6541.09    316.96 o 
  12   4   0     9689.20     9738.08    481.34 o 
  13   4   0     7878.81     7057.41    476.28 o 
  14   4   0       11.89      144.15   1192.39 o 
  14   4   0        5.36       17.28    845.09 o 
   1   5   0       13.86       34.56     49.31 o 
   2   5   0      582.78      654.57     71.23 o 
   2   5   0     3890.04     4385.17    421.91 o 
   3   5   0    17218.71    17184.53    200.63 o 
   4   5   0       89.78      123.07     53.11 o 
   5   5   0     3559.82     4317.73    212.01 o 
   5   5   0    10732.98    10810.35    252.47 o 
   6   5   0     2189.61     2146.22    142.46 o 
   7   5   0      798.85      668.90    181.24 o 
   8   5   0     1346.02     1430.53    151.74 o 
   9   5   0      920.58      813.05    419.80 o 
   9   5   0      859.71      846.77    292.51 o 
  10   5   0      786.82      856.89    434.56 o 
  10   5   0      453.06      469.54    330.45 o 
  11   5   0     6980.12     6776.70    347.31 o 
  12   5   0      422.12      676.49    337.61 o 
  13   5   0      241.95     -105.37    255.00 o 
   0   6   0    79320.05    84305.80    652.46 o 
   1   6   0      261.46      318.65     69.97 o 
   2   6   0     1925.90     1893.33    122.65 o 
   2   6   0     3326.80     2949.58    348.15 o 
   3   6   0      328.92      228.87     69.97 o 
   3   6   0      382.04      366.70    612.00 o 
   4   6   0    12848.95    13010.94    215.80 o 
   5   6   0     1942.31     2184.58    208.22 o 
   5   6   0       40.09      230.13    212.01 o 
   6   6   0     9677.17     9811.00    244.89 o 
   7   6   0      914.08     1267.84    208.64 o 
   8   6   0    13823.94    13171.53    370.07 o 
   9   6   0      224.46      213.69    448.04 o 
   9   6   0       13.06     -271.86    271.86 o 
  10   6   0     1768.22     1862.14    488.93 o 
  10   6   0        7.55       98.21    327.08 o 
  11   6   0       13.81       -5.90    187.56 o 
  12   6   0      619.67     1010.73    323.28 o 
   1   7   0       61.83      151.74     73.34 o 
   2   7   0      428.15      386.93    356.16 o 
   2   7   0       25.37       29.50     88.93 o 
   3   7   0     2403.38     2653.27    157.64 o 
   3   7   0     6988.73     7139.18    896.51 o 
   4   7   0      547.15      643.19    107.48 o 
   5   7   0     1519.27     1524.95    252.05 o 
   5   7   0     1146.35     1123.69    237.30 o 
   6   7   0     1869.79     1791.33    163.54 o 
   7   7   0     2173.96     1622.73    270.17 o 
   8   7   0     5429.73     5101.70    289.14 o 
   9   7   0     2416.50     2197.22    602.31 o 
   9   7   0      239.65        3.37    260.90 o 
  10   7   0     2378.82     2254.97    528.97 o 
  10   7   0      108.05      397.46    376.39 o 
  11   7   0     7782.29     7429.16    400.84 o 
  12   7   0       34.92     -242.78    699.67 o 
   0   8   0    42194.25    43143.19    672.70 o 
   1   8   0    13096.92    12058.80    250.79 o 
   2   8   0      381.31      268.07    402.94 o 
   2   8   0        1.39       73.76    126.87 o 
   3   8   0     6438.78     6375.02    241.09 o 
   3   8   0    16644.80    16312.46   1219.79 o 
   4   8   0      119.67      184.19    115.07 o 
   5   8   0     2579.12     2326.20    257.11 o 
   6   8   0       24.66       16.02    134.88 o 
   7   8   0     2174.43     2127.68    310.22 o 
   8   8   0     1171.03     1031.38    205.69 o 
   9   8   0      490.07      594.72    324.55 o 
   9   8   0     4638.24     4844.59    712.74 o 
  10   8   0      562.12      354.89    464.90 o 
  10   8   0      983.38      965.63    574.91 o 
   1   9   0        9.65      -31.61    131.08 o 
   2   9   0     2365.25     2517.55    539.08 o 
   2   9   0     2093.14     1839.80    243.20 o 
   3   9   0       95.47     -515.90    942.87 o 
   3   9   0       68.88       26.55    166.07 o 
   4   9   0      878.73      900.72    157.64 o 
   5   9   0      363.00      549.20    293.36 o 
   6   9   0     2571.01     2478.35    246.99 o 
   7   9   0      152.78      118.44    323.28 o 
   8   9   0     2075.81     2214.08    262.17 o 
   9   9   0        1.06       49.31    327.08 o 
   9   9   0       55.06      105.79    832.86 o 
   0  10   0     4472.94     4552.92    671.43 o 
   1  10   0      154.95      228.45    180.40 o 
   2  10   0      656.79      689.56    319.91 o 
   2  10   0      876.60     1059.62    579.13 o 
   3  10   0     4604.28     4302.14    332.55 o 
   4  10   0     3224.72     3191.51    290.83 o 
   5  10   0    15658.53    16152.30    636.03 o 
   6  10   0     2633.95     2718.60    293.36 o 
   7  10   0     3671.58     3630.71    793.24 o 
   1  11   0      125.99       32.45    229.29 o 
   2  11   0      576.95     1288.49    656.26 o 
   2  11   0       13.86     -118.44    375.13 o 
   3  11   0     1345.97     1392.18    304.74 o 
   4  11   0      122.65      144.99    301.79 o 
 -15   0   1        0.79     -152.58    362.06 o 
 -13   0   1    26523.33    27100.89   1637.91 o 
 -11   0   1     4366.54     4830.69    337.61 o 
  -9   0   1     4108.97     3937.13    386.51 o 
  -9   0   1     3625.56     3190.25    635.18 o 
  -7   0   1      859.01      821.06    107.48 o 
  -5   0   1     1751.45     1882.37    102.00 o 
  -3   0   1    15919.83    17242.69    169.86 o 
  -1   0   1     4859.81     5173.36     59.01 o 
   1   0   1    37446.76    35770.50    223.39 o 
   3   0   1    28013.44    29446.90    351.10 o 
   3   0   1    44623.18    42037.62    483.45 o 
   5   0   1    10874.23     9941.24    195.57 o 
   7   0   1    10997.90    10411.62    249.52 o 
   9   0   1    16064.18    15243.99    450.15 o 
  11   0   1     7040.10     7554.35    742.24 o 
  11   0   1     6985.88     7821.99    802.52 o 
  13   0   1     6998.55     7642.02    731.70 o 
  15   0   1     2452.35     2923.03    830.75 o 
 -15   1   1      103.45       36.67    314.43 o 
 -14   1   1      195.58      393.25    238.14 o 
 -13   1   1      338.23      472.91    327.08 o 
 -13   1   1      493.99      692.93    684.92 o 
 -12   1   1     1830.55     2013.03    235.61 o 
 -11   1   1     3008.55     2882.14    246.99 o 
 -10   1   1     6459.81     6358.16    253.74 o 
  -9   1   1     3857.25     4214.05    270.60 o 
  -9   1   1     2726.68     3242.09    295.89 o 
  -8   1   1    17938.31    17684.83    311.90 o 
  -8   1   1    18664.08    17087.16    577.44 o 
  -7   1   1       33.18      -19.81     54.37 o 
  -6   1   1     3293.42     3232.40    143.73 o 
  -6   1   1     3164.94     2792.79    211.17 o 
  -5   1   1    11088.41    10699.50    140.36 o 
  -4   1   1    10459.48     9966.53    184.61 o 
  -4   1   1     4826.87     4960.92    198.10 o 
  -3   1   1     1854.29     1658.14     55.22 o 
  -2   1   1     1654.52     1740.33     42.99 o 
  -1   1   1     1086.68     1098.40     31.61 o 
  -1   1   1     4293.95     4461.88    247.84 o 
   0   1   1      736.92      756.99     24.02 o 
   1   1   1     1279.67     1315.89     35.41 o 
   2   1   1     3197.41     3252.63     54.79 o 
   3   1   1     4861.81     5140.06    116.33 o 
   3   1   1     4912.01     5055.76    216.22 o 
   4   1   1      174.98      159.32     45.94 o 
   4   1   1      351.96      407.58    375.13 o 
   5   1   1     2463.57     2377.62    100.74 o 
   6   1   1    45334.46    45549.05    385.24 o 
   7   1   1      143.36      137.41     70.81 o 
   8   1   1     1884.64     1977.63    175.34 o 
   9   1   1       26.07       16.02     93.15 o 
  10   1   1      583.65      629.28    191.78 o 
  10   1   1      846.77      714.42    480.92 o 
  11   1   1     1715.26     1613.46    395.78 o 
  11   1   1     1047.74     1261.52    302.63 o 
  12   1   1      121.18      147.94    184.19 o 
  13   1   1      852.72     1046.56    313.17 o 
  14   1   1     2965.37     3199.52    362.48 o 
 -15   2   1      437.59      723.28    479.23 o 
 -14   2   1     2942.06     3197.84    407.16 o 
 -13   2   1      398.27      336.35    531.08 o 
 -13   2   1       63.99      129.82    397.04 o 
 -12   2   1       24.35       32.03    171.12 o 
 -11   2   1     1986.80     1956.97    248.26 o 
 -10   2   1     6455.89     6306.74    234.35 o 
  -9   2   1     1532.30     1972.99    266.80 o 
  -9   2   1     1528.99     1844.86    274.39 o 
  -8   2   1    18966.83    18450.26    618.32 o 
  -8   2   1     1376.86     1522.42    145.41 o 
  -7   2   1       17.94       53.11     66.17 o 
  -6   2   1    19486.46    18759.63    280.71 o 
  -5   2   1    21255.05    20984.67    217.07 o 
  -4   2   1    51608.46    54531.82    374.70 o 
  -4   2   1    40992.45    45719.32    527.70 o 
  -3   2   1      110.53      136.56     29.50 o 
  -2   2   1       89.17      125.18     25.29 o 
  -1   2   1     1453.87     1568.78     47.63 o 
  -1   2   1     2907.24     2867.81    272.70 o 
   0   2   1     9965.14    11315.71    105.79 o 
   1   2   1    12854.50    13894.38    110.43 o 
   2   2   1    66730.30    68188.91    281.13 o 
   3   2   1     3118.54     3453.68    241.09 o 
   3   2   1     2827.47     2832.83     73.76 o 
   4   2   1       26.29       33.72     48.89 o 
   4   2   1      932.66      840.03    484.29 o 
   5   2   1     3795.94     4098.56    120.55 o 
   6   2   1     6526.41     7198.19    390.30 o 
   6   2   1     7928.33     7786.59    211.17 o 
   7   2   1       34.49       62.38     71.65 o 
   8   2   1    19120.28    18957.31    337.19 o 
   9   2   1      176.59      271.44    107.06 o 
  10   2   1     1597.77     1414.10    502.41 o 
  10   2   1      412.57      559.32    191.78 o 
  11   2   1      120.38     -113.80    347.73 o 
  11   2   1       27.60       95.68    322.02 o 
  12   2   1     3104.22     3406.90    286.61 o 
  13   2   1     2564.47     2651.17    382.71 o 
  14   2   1    11458.49    12008.64    604.42 o 
 -14   3   1        8.00     -101.58    248.68 o 
 -13   3   1      323.20      356.58    477.97 o 
 -13   3   1       26.74       41.31    416.01 o 
 -12   3   1      107.36       -2.95    194.31 o 
 -11   3   1     4992.08     4854.71    327.08 o 
 -10   3   1      867.46      776.38    144.99 o 
  -9   3   1    20387.84    20025.36    485.98 o 
  -9   3   1     9931.47    10051.25    434.98 o 
  -8   3   1     2433.97     2391.95    363.32 o 
  -8   3   1       44.97       81.35    126.45 o 
  -7   3   1      328.42      346.04     80.08 o 
  -6   3   1      109.32      215.38    124.34 o 
  -6   3   1       30.64      -29.93    163.54 o 
  -5   3   1     4793.88     4929.73    123.07 o 
  -4   3   1      305.49      594.72    112.54 o 
  -4   3   1       41.60       65.33     55.64 o 
  -3   3   1      594.35      514.22     44.68 o 
  -2   3   1      853.14      970.69     55.22 o 
  -1   3   1      851.76      756.99     51.00 o 
  -1   3   1     1818.24     1610.51    311.48 o 
   0   3   1       70.21       74.60     31.19 o 
   1   3   1      550.74      564.80     53.53 o 
   2   3   1     1180.06     1285.54     60.27 o 
   3   3   1    17112.83    17286.95    178.29 o 
   3   3   1    29610.50    30502.31    552.99 o 
   4   3   1      738.11      717.37     59.01 o 
   4   3   1      762.37      667.22    526.02 o 
   5   3   1     2804.65     2586.68    119.70 o 
   6   3   1      582.38      714.85    143.31 o 
   7   3   1     1987.02     1873.52    134.45 o 
   8   3   1     2034.31     1951.92    191.78 o 
   9   3   1      510.21      617.48    123.50 o 
  10   3   1        5.87       37.09    144.57 o 
  10   3   1      124.01      -17.70    481.34 o 
  11   3   1     7955.39     6676.81    682.39 o 
  11   3   1    10041.83     9692.14    525.18 o 
  12   3   1        1.67      -21.50    198.10 o 
  13   3   1     2777.85     3110.59    396.20 o 
  14   3   1        1.11     -154.26    285.35 o 
 -14   4   1     2058.21     1814.51    353.63 o 
 -13   4   1     7280.94     7330.11    637.29 o 
 -12   4   1     9843.32     9035.04    426.97 o 
 -11   4   1     1424.50     1604.61    251.63 o 
 -10   4   1     1371.78     1344.97    180.82 o 
  -9   4   1      426.81      874.59    363.32 o 
  -9   4   1      403.10      464.06    238.14 o 
  -8   4   1     2739.83     2564.34    379.76 o 
  -8   4   1     2288.24     2300.49    262.17 o 
  -7   4   1     1066.37     1024.64    106.64 o 
  -6   4   1    10949.84    10616.04    230.13 o 
  -5   4   1      235.26      278.18     52.26 o 
  -4   4   1    14694.72    15013.86    236.88 o 
  -4   4   1     7074.84     6858.47    343.93 o 
  -3   4   1     4765.44     5350.80    107.48 o 
  -2   4   1        5.95       -8.85     37.51 o 
  -1   4   1    10915.05    11938.67    620.43 o 
  -1   4   1     1092.25     1695.23     78.40 o 
   0   4   1   144037.23   146553.39    489.77 o 
   1   4   1     6797.97     7578.79    123.07 o 
   2   4   1    10644.90    10721.84    142.88 o 
   3   4   1     8042.55     8196.70    142.04 o 
   3   4   1    18475.98    18751.62    505.79 o 
   4   4   1      254.52      222.97     56.06 o 
   4   4   1     5724.29     5308.23    717.37 o 
   5   4   1     1249.15     1236.65     87.67 o 
   6   4   1     6623.72     6836.13    236.46 o 
   6   4   1     3932.99     3956.94    410.53 o 
   7   4   1     5302.47     4974.41    181.24 o 
   8   4   1     9484.54     9352.84    281.98 o 
   9   4   1     1853.72     1803.13    174.50 o 
  10   4   1     3079.57     3177.18    556.37 o 
  10   4   1       22.21     -116.33    175.34 o 
  11   4   1      522.11      418.96    455.63 o 
  11   4   1      427.20      562.27    342.25 o 
  12   4   1     3416.66     3046.52    332.98 o 
  13   4   1     1053.36      993.03    351.94 o 
  14   4   1       82.00     -165.65    578.28 o 
 -13   5   1       45.46      205.69    553.84 o 
 -13   5   1        2.07      426.13    824.85 o 
 -12   5   1      520.47      506.63    252.89 o 
 -11   5   1     1421.23     1755.50    286.61 o 
 -10   5   1     3485.70     3216.38    244.46 o 
  -9   5   1     1724.78     2105.34    410.95 o 
  -9   5   1      810.35      987.13    285.77 o 
  -8   5   1     9426.87     9078.45    493.14 o 
  -8   5   1     6323.58     6141.94    446.78 o 
  -7   5   1      185.29      217.49    102.00 o 
  -6   5   1     2632.80     2730.83    186.72 o 
  -5   5   1       65.51       97.36     61.54 o 
  -4   5   1     6588.51     6503.57    215.80 o 
  -4   5   1     5252.86     5427.93    177.87 o 
  -3   5   1     1916.52     1919.04     96.52 o 
  -2   5   1      173.76      153.00     53.11 o 
  -1   5   1       25.72       43.41     54.79 o 
  -1   5   1      866.88      904.09    412.22 o 
   0   5   1     1243.63     1277.11     80.08 o 
   1   5   1       85.89       98.21     69.55 o 
   2   5   1     7079.94     6936.44    136.98 o 
   3   5   1      332.06      445.09     67.44 o 
   3   5   1      799.82      954.67    390.30 o 
   4   5   1     2289.38     1853.71    465.32 o 
   4   5   1      955.58      879.23     86.83 o 
   5   5   1      204.43      179.13     76.71 o 
   6   5   1    30359.04    30664.59    416.85 o 
   6   5   1    14544.20    16557.35    694.61 o 
   7   5   1       12.41      -41.31     95.68 o 
   8   5   1     1224.72     1292.71    218.75 o 
   9   5   1       59.46      115.07    139.09 o 
  10   5   1     1593.23     1540.54    495.25 o 
  10   5   1     1063.18      979.12    379.34 o 
  11   5   1     1693.06     1823.36    503.68 o 
  11   5   1      924.29     1052.88    404.63 o 
  12   5   1      128.13      347.31    232.24 o 
  13   5   1      822.93      829.07    381.45 o 
 -13   6   1       36.33      132.77    563.11 o 
 -12   6   1       41.92      159.32    208.22 o 
 -11   6   1     7639.22     7635.69    405.05 o 
 -10   6   1       39.65      -18.55    167.33 o 
  -9   6   1     2340.31     2080.05    444.67 o 
  -9   6   1     1621.61     1951.07    465.75 o 
  -8   6   1      187.75       61.12    463.64 o 
  -8   6   1      176.89      263.43    204.00 o 
  -7   6   1     1473.55     1484.91    146.26 o 
  -6   6   1     1549.99     1582.27    187.14 o 
  -5   6   1    46142.02    46432.07    439.61 o 
  -4   6   1     1838.25     2037.06    189.25 o 
  -4   6   1     1655.13     1586.48    200.63 o 
  -3   6   1      160.27      149.63     69.97 o 
  -2   6   1       16.45        7.17     59.43 o 
  -1   6   1     5456.65     5446.48    164.80 o 
  -1   6   1    12885.16    12766.06    585.03 o 
   0   6   1      454.16      472.91     74.60 o 
   1   6   1    51443.02    52985.38    372.60 o 
   2   6   1     1258.81     1291.44     98.63 o 
   3   6   1     1944.98     1853.71    123.92 o 
   3   6   1     2050.19     2140.32    477.97 o 
   4   6   1       23.63     -282.40    663.42 o 
   4   6   1        0.52       21.50     73.76 o 
   5   6   1     1960.72     2015.98    145.84 o 
   6   6   1      357.88      536.98    226.76 o 
   6   6   1        7.25      162.69    189.67 o 
   7   6   1      751.61      773.85    141.20 o 
   8   6   1     1100.42     1063.84    269.33 o 
   9   6   1      517.51      349.84    183.35 o 
   9   6   1     3492.51     3183.93   1042.76 o 
  10   6   1       66.69     -193.88    491.03 o 
  10   6   1       44.27     -107.48    311.48 o 
  11   6   1        3.46     -202.31    313.17 o 
  11   6   1      804.92      461.95    508.74 o 
  12   6   1     1237.26     1139.71    309.79 o 
 -12   7   1      427.63      595.56    337.61 o 
 -11   7   1     1187.72     1143.08    324.55 o 
 -10   7   1     2142.84     1786.27    246.99 o 
  -9   7   1     5417.52     5635.31    545.41 o 
  -9   7   1     3502.84     2854.74    550.04 o 
  -8   7   1     6209.10     5749.95    395.36 o 
  -8   7   1     7169.34     7141.29    827.80 o 
  -7   7   1        5.40      -10.54    131.50 o 
  -6   7   1      957.25      863.63    221.70 o 
  -6   7   1      552.74      886.81    433.29 o 
  -5   7   1     1417.17     1355.09    132.77 o 
  -4   7   1     5437.91     5479.36    256.27 o 
  -4   7   1     4813.66     4855.55    294.62 o 
  -3   7   1       92.56       89.78     87.25 o 
  -2   7   1     2379.21     2466.13    147.10 o 
  -1   7   1     3337.52     3048.21    166.49 o 
  -1   7   1     5003.78     4785.16    410.95 o 
   0   7   1       53.47       51.00     69.97 o 
   1   7   1     2138.19     2090.16    136.14 o 
   2   7   1        9.79       11.38     85.14 o 
   3   7   1     2438.43     2297.96    174.92 o 
   3   7   1     3593.13     3397.20    443.83 o 
   4   7   1      712.11      920.95    131.50 o 
   4   7   1     1503.27     1725.15    813.47 o 
   5   7   1      258.77      262.17    114.64 o 
   6   7   1     7200.69     8404.91    608.63 o 
   6   7   1    17796.48    17231.31    450.57 o 
   7   7   1      401.67      340.98    138.25 o 
   8   7   1     1657.59     1629.05    304.32 o 
   9   7   1      784.40      948.77    225.92 o 
   9   7   1     1104.16     1931.26   1086.18 o 
  10   7   1      550.55      823.59    656.26 o 
  10   7   1       37.54      210.32    297.15 o 
  11   7   1     2184.79     2414.71    611.16 o 
  11   7   1     1906.51     2877.08    604.42 o 
 -11   8   1       27.02       37.09    684.92 o 
 -10   8   1      765.92      734.66    230.98 o 
  -9   8   1      329.97      413.90    491.03 o 
  -9   8   1        2.15     -116.75    365.01 o 
  -8   8   1      795.29      612.42    252.89 o 
  -8   8   1     1813.23     1959.92    781.02 o 
  -7   8   1       54.62       56.90    155.53 o 
  -6   8   1    10176.25     9477.18    388.19 o 
  -5   8   1       47.30       28.66    120.12 o 
  -4   8   1    10612.83    10274.64    324.13 o 
  -3   8   1      331.36      636.45    120.97 o 
  -2   8   1       11.31       75.03     94.84 o 
  -1   8   1      622.08      763.74    125.60 o 
  -1   8   1      710.18     1012.42    465.32 o 
   0   8   1    43396.99    42321.29    455.21 o 
   1   8   1      312.60      534.03    158.06 o 
   2   8   1      605.48      630.13    122.23 o 
   3   8   1     3147.29     3066.33    404.21 o 
   3   8   1     2531.76     2671.82    256.69 o 
   4   8   1      107.23      151.74    122.23 o 
   4   8   1     1838.75     2417.24    952.14 o 
   5   8   1       12.67      -14.75    116.75 o 
   6   8   1     7258.25     6999.67    369.65 o 
   6   8   1     2689.32     3199.94    522.22 o 
   7   8   1      805.07      891.87    187.14 o 
   8   8   1     5947.07     6011.70    402.10 o 
   9   8   1     1637.10     1837.27    274.81 o 
   9   8   1     1745.08     2698.37   1260.25 o 
  10   8   1     1780.53     1776.15    759.94 o 
  10   8   1      210.92       43.83    338.88 o 
  -9   9   1     4581.02     4341.34    587.98 o 
  -9   9   1     4345.65     4844.59    740.13 o 
  -8   9   1      359.31      -89.78    812.63 o 
  -8   9   1      319.89      308.95    265.54 o 
  -7   9   1      344.36      471.22    183.35 o 
  -6   9   1      572.44      477.55    309.37 o 
  -5   9   1     1051.94      960.15    184.61 o 
  -4   9   1      259.89      356.16    251.21 o 
  -3   9   1     4639.48     4432.80    277.76 o 
  -2   9   1        2.99       31.19    136.98 o 
  -1   9   1      139.64      251.63    147.10 o 
   0   9   1      312.81      292.93    136.56 o 
   1   9   1      350.04      330.03    190.51 o 
   2   9   1      489.24      579.97    151.74 o 
   3   9   1     6653.59     6373.33    498.62 o 
   3   9   1     6388.52     5814.44    563.11 o 
   4   9   1     1097.76     1051.19   1042.76 o 
   4   9   1     1091.70     1043.19    186.30 o 
   5   9   1     1164.96     1046.14    171.12 o 
   6   9   1      460.51      663.00    311.90 o 
   7   9   1      335.72      366.70    180.82 o 
   8   9   1       92.84      108.32    361.22 o 
   9   9   1       20.29      -97.79    247.41 o 
  -7  10   1      516.37      398.31    227.60 o 
  -6  10   1      645.30      692.93    409.27 o 
  -5  10   1     7552.59     7097.03    406.32 o 
  -4  10   1     1788.37     1875.20    440.03 o 
  -3  10   1       86.82       42.15    169.86 o 
  -2  10   1        2.32      -75.03    196.41 o 
  -1  10   1     1320.07     1185.65    213.27 o 
   0  10   1     1831.06     1863.82    235.19 o 
   1  10   1     7461.17     7152.67    374.28 o 
   2  10   1    10714.70     9717.01    419.38 o 
   3  10   1        3.02      326.23    494.41 o 
   3  10   1        2.48     -128.55    277.34 o 
   4  10   1      515.88     1258.14   1257.72 o 
   4  10   1        3.82      -17.28    170.70 o 
   5  10   1       35.01      124.34    198.94 o 
   6  10   1      763.28      872.06    412.64 o 
   7  10   1      531.11      322.02    338.88 o 
  -4  11   1     2894.48     2351.49    695.04 o 
  -3  11   1       83.52       85.14    247.41 o 
  -2  11   1     5151.64     4751.87    414.32 o 
  -1  11   1       21.54      189.67    238.98 o 
   0  11   1      193.49      254.16    208.22 o 
   1  11   1        2.60        1.26    327.92 o 
   2  11   1      285.67      406.74    252.05 o 
   3  11   1      199.82      155.11    531.50 o 
   4  11   1      636.04      777.23    395.36 o 
 -14   0   2     9581.19    11872.50    806.31 o 
 -12   0   2    26747.15    26514.18   1076.06 o 
 -10   0   2     1672.98     1812.82    251.21 o 
  -8   0   2     7568.41     7451.08    340.14 o 
  -8   0   2      455.56      582.92    182.93 o 
  -6   0   2    50953.89    53314.56    431.18 o 
  -4   0   2    94826.16    96363.76    454.79 o 
  -2   0   2    11255.46    13052.25    123.07 o 
   0   0   2     4892.25     5461.65     75.45 o 
   2   0   2    82280.45    86990.26    446.36 o 
   4   0   2     5352.38     5567.87    185.88 o 
   6   0   2     8820.13     7977.52    266.80 o 
   8   0   2    22305.02    21433.13    367.96 o 
  10   0   2     6612.27     6547.41    374.70 o 
  12   0   2      384.67      731.28    431.60 o 
  12   0   2     3825.34     5196.12    777.65 o 
  14   0   2     3263.34     2560.12    635.18 o 
 -15   1   2      495.62      405.47    730.86 o 
 -15   1   2       45.93       92.73    556.79 o 
 -14   1   2      996.74     1346.24    353.21 o 
 -13   1   2      279.77      207.37    217.91 o 
 -12   1   2      269.15      177.03    345.62 o 
 -12   1   2        2.50       48.47    631.39 o 
 -11   1   2      116.70      174.50    153.42 o 
 -10   1   2     6006.75     6794.82    246.15 o 
  -9   1   2     7693.35     7741.07    211.59 o 
  -8   1   2    16697.82    16977.57    338.03 o 
  -8   1   2    10095.58    10129.64    279.87 o 
  -7   1   2        1.27       34.14     56.48 o 
  -7   1   2     2182.28     2188.79    740.98 o 
  -6   1   2     1752.48     1653.08     86.83 o 
  -5   1   2      127.86       79.24     90.20 o 
  -5   1   2       67.41       24.02     92.73 o 
  -4   1   2      136.38      121.81     34.98 o 
  -3   1   2     3529.57     3615.53     79.24 o 
  -3   1   2     7231.66     6446.25    292.09 o 
  -2   1   2      326.00      311.48     25.71 o 
  -1   1   2      586.13      618.32     27.82 o 
   0   1   2     3066.61     3208.37     52.26 o 
   0   1   2     4203.14     4444.60    232.66 o 
   1   1   2      266.10      255.84     21.07 o 
   2   1   2      148.47      222.97     39.20 o 
   3   1   2     4470.65     4590.01     84.72 o 
   4   1   2    24638.88    24481.34    222.55 o 
   4   1   2     3038.03     3479.39    240.67 o 
   5   1   2    16161.06    15180.35    240.25 o 
   5   1   2    59743.93    55018.64    950.46 o 
   6   1   2     4644.44     4558.82    112.96 o 
   7   1   2     3146.44     3013.22    171.97 o 
   7   1   2     2712.91     2914.17    172.39 o 
   8   1   2     3438.11     3340.30    157.22 o 
   9   1   2       54.77      155.53    218.33 o 
  10   1   2      143.78       54.37    138.25 o 
  11   1   2      512.54      741.82    218.33 o 
  11   1   2      550.20      631.39    550.89 o 
  12   1   2      109.70      -79.24    417.27 o 
  12   1   2       27.80       44.68    281.13 o 
  13   1   2     5152.05     5735.20    377.23 o 
  14   1   2      292.18      222.97    397.04 o 
 -15   2   2       64.71     -301.36    523.49 o 
 -15   2   2      332.36      379.34    724.54 o 
 -14   2   2      537.41      672.70    299.26 o 
 -13   2   2      708.85      693.77    262.59 o 
 -12   2   2      360.56      398.31    437.51 o 
 -12   2   2      301.83      145.84    368.38 o 
 -11   2   2    19709.52    19167.63    443.41 o 
 -10   2   2     6514.94     6866.05    259.64 o 
  -9   2   2    13075.29    12740.35    258.79 o 
  -8   2   2     4952.50     4760.72    246.99 o 
  -8   2   2     2736.69     3073.50    287.88 o 
  -7   2   2     4952.88     4723.21    163.12 o 
  -7   2   2     5274.05     4692.86    533.60 o 
  -6   2   2     1216.27     1203.77     94.84 o 
  -5   2   2    49431.14    62206.71   1010.73 o 
  -5   2   2    93638.65    95375.79    510.42 o 
  -4   2   2    22660.41    25502.19    183.35 o 
  -3   2   2     8960.75     9017.33    119.28 o 
  -3   2   2    18381.66    18429.60    375.55 o 
  -2   2   2       15.08       29.50     28.24 o 
  -1   2   2    14989.96    15566.01    116.33 o 
   0   2   2     1389.64     1478.16     47.63 o 
   0   2   2     2910.19     2862.33    339.30 o 
   1   2   2    71728.57    75028.41    268.49 o 
   2   2   2    93535.40    99019.55    359.95 o 
   3   2   2      814.08      623.80     48.05 o 
   4   2   2    14574.02    15466.96    321.60 o 
   4   2   2     5706.37     5754.17    198.10 o 
   5   2   2    17856.17    17628.35    220.02 o 
   5   2   2    57590.69    57160.64   1489.54 o 
   6   2   2       40.11       30.35     64.91 o 
   7   2   2      737.07      765.85    158.48 o 
   7   2   2      124.09      245.73    230.13 o 
   8   2   2     1049.45     1065.95    122.23 o 
   9   2   2     3468.31     3537.14    238.14 o 
  10   2   2      236.82      314.85    147.52 o 
  11   2   2      656.78      779.75    219.17 o 
  11   2   2     7993.43     7853.60    688.71 o 
  12   2   2     2014.24     2217.45    381.45 o 
  12   2   2     2975.36     2830.72    521.38 o 
  13   2   2     6693.69     7137.49    401.68 o 
  14   2   2     2007.04     2883.83    535.29 o 
 -14   3   2     1746.89     1709.14    331.71 o 
 -13   3   2      136.37      267.22    232.66 o 
 -13   3   2      385.24      295.04   1141.81 o 
 -12   3   2     1914.66     2104.92    469.54 o 
 -12   3   2     1886.58     1751.71    515.48 o 
 -11   3   2        5.42        3.79    140.36 o 
 -10   3   2     8428.01     8554.96    306.42 o 
  -9   3   2     1665.51     1656.45    150.47 o 
  -8   3   2    34250.09    32384.26    640.66 o 
  -8   3   2    59490.17    57979.18    665.11 o 
  -7   3   2       34.66       36.67     79.24 o 
  -7   3   2      170.12     -205.27    420.22 o 
  -6   3   2     7861.41     7975.83    163.54 o 
  -5   3   2      321.02      285.77    107.48 o 
  -5   3   2      282.21      323.70     75.87 o 
  -4   3   2      222.21      226.34     40.88 o 
  -3   3   2     5612.83     6024.34    189.67 o 
  -3   3   2     1275.67     1417.89     87.25 o 
  -2   3   2     1077.49     1284.28     58.17 o 
  -1   3   2     1378.61     1429.27     57.74 o 
   0   3   2      924.10      847.61     56.90 o 
   0   3   2     1814.93     1342.86    340.14 o 
   1   3   2     1009.41     1019.58     54.37 o 
   2   3   2       58.33       92.31     51.42 o 
   3   3   2       70.67      171.12     44.26 o 
   4   3   2    27724.45    27488.24    434.56 o 
   4   3   2    13294.84    13369.63    185.88 o 
   5   3   2      600.26      650.36     85.98 o 
   5   3   2     1049.89     1301.14    628.44 o 
   6   3   2     9036.41     8252.75    198.10 o 
   7   3   2     3559.69     3572.54    202.31 o 
   8   3   2    18379.55    17121.30    307.69 o 
   9   3   2       66.97       75.87    193.46 o 
  10   3   2     1558.79     1736.96    167.33 o 
  11   3   2       15.58     -193.04    213.69 o 
  11   3   2       87.33     -288.72    537.40 o 
  12   3   2      815.40      957.20    399.57 o 
  12   3   2      844.34      939.08    569.01 o 
  13   3   2      365.54      430.34    269.33 o 
  14   3   2      290.34      231.40    426.55 o 
 -14   4   2     2549.79     2812.17    436.24 o 
 -13   4   2      384.33      421.91    254.58 o 
 -13   4   2     5991.78     5618.87   1313.36 o 
 -12   4   2     4964.88     5314.55    501.99 o 
 -12   4   2      528.14      399.15    563.11 o 
 -11   4   2     2953.70     2869.50    246.15 o 
 -10   4   2     1131.72     1147.71    216.22 o 
  -9   4   2     1118.84      940.34    153.00 o 
  -8   4   2      508.34      766.27    316.54 o 
  -8   4   2        0.52       32.03    156.37 o 
  -7   4   2    13512.21    11854.38    709.79 o 
  -7   4   2     8649.11     8267.08    230.55 o 
  -6   4   2     8292.50     7660.56    163.54 o 
  -5   4   2     5566.29     5215.50    163.54 o 
  -5   4   2     2148.78     2982.46    220.86 o 
  -4   4   2    17375.83    17157.97    179.13 o 
  -3   4   2   140115.91   144389.89    672.27 o 
  -3   4   2    77203.91    81451.05    518.85 o 
  -2   4   2     2914.91     3004.79     86.41 o 
  -1   4   2    11520.86    11736.78    145.84 o 
   0   4   2     9392.01     9588.87    147.10 o 
   0   4   2    10534.36    10376.64    681.97 o 
   1   4   2      684.64      654.99     53.53 o 
   2   4   2    17734.42    18948.46    182.93 o 
   3   4   2     5568.47     5580.51    111.27 o 
   4   4   2       23.98       40.46     57.32 o 
   4   4   2      424.03     2485.52    276.08 o 
   5   4   2    15408.75    14067.19    187.14 o 
   5   4   2    29633.81    26477.51   1348.34 o 
   6   4   2     2580.57     2521.35    148.36 o 
   7   4   2    25851.47    26101.97    391.14 o 
   8   4   2    10023.92     9764.21    257.53 o 
   9   4   2    25357.52    24928.54    440.88 o 
  10   4   2     1044.33     1146.03    191.78 o 
  11   4   2      643.47      786.50    405.05 o 
  11   4   2     1057.35      875.85    578.70 o 
  12   4   2      570.74      565.64    482.60 o 
  12   4   2       23.75      356.16    777.23 o 
  13   4   2      168.19      284.93    250.36 o 
 -13   5   2      722.08     1179.75    864.05 o 
 -13   5   2      581.62      769.22    399.15 o 
 -12   5   2     1060.97     1589.43    461.95 o 
 -12   5   2     1041.28     1089.13    434.13 o 
 -11   5   2       86.96      116.33    169.02 o 
 -10   5   2     2522.72     2767.92    258.79 o 
  -9   5   2     4307.49     3938.81    238.98 o 
  -8   5   2     2872.91     3070.13    365.43 o 
  -8   5   2     8719.79     8221.56    457.32 o 
  -7   5   2      443.27      467.01    126.03 o 
  -7   5   2     2208.86     1719.67    550.04 o 
  -6   5   2     6647.60     6422.23    191.78 o 
  -5   5   2      499.50      518.43    143.73 o 
  -5   5   2      527.41      557.63    157.64 o 
  -4   5   2       21.36       17.28     52.26 o 
  -3   5   2     5213.83     5329.73    214.12 o 
  -3   5   2     2592.14     2731.67    142.04 o 
  -2   5   2     2828.62     2997.63    103.26 o 
  -1   5   2       62.95      134.88     50.58 o 
   0   5   2      831.17      766.27    294.62 o 
   0   5   2      804.27      801.67     79.24 o 
   1   5   2      529.77      539.08     65.33 o 
   2   5   2      268.70      254.16     75.03 o 
   3   5   2      211.62      224.23     58.59 o 
   4   5   2     8741.14     8780.46    190.51 o 
   4   5   2    10027.33     9510.48    455.21 o 
   5   5   2    42722.97    40813.20   1083.23 o 
   5   5   2     7411.02     7059.94    206.11 o 
   6   5   2     3897.01     3749.14    166.49 o 
   7   5   2     1591.65     2398.69    572.80 o 
   7   5   2     1889.11     2067.40    239.41 o 
   8   5   2     2174.81     2301.33    195.57 o 
   9   5   2      160.27      208.64    242.36 o 
  10   5   2     1554.78     1594.07    212.85 o 
  11   5   2      725.32      764.16    589.66 o 
  11   5   2      562.26      853.94    289.98 o 
  12   5   2      316.04     -111.27    499.04 o 
  12   5   2      253.10        0.00    785.23 o 
  13   5   2     2995.16     3092.46    382.71 o 
 -13   6   2      224.15      448.46   1441.49 o 
 -13   6   2      109.51        8.85    861.10 o 
 -12   6   2       54.80      308.53    368.38 o 
 -12   6   2      146.52      501.99    477.55 o 
 -11   6   2      259.62      330.03    194.31 o 
 -10   6   2    24398.95    24104.95    563.53 o 
  -9   6   2       35.64       45.94    147.94 o 
  -8   6   2    10737.77    10439.02    517.59 o 
  -8   6   2     6460.32     7177.11    504.10 o 
  -7   6   2       81.25      125.60    134.45 o 
  -7   6   2      753.75     1845.28    928.12 o 
  -6   6   2     2200.73     2334.63    159.32 o 
  -5   6   2      642.06      923.48    165.22 o 
  -4   6   2     4849.44     4894.33    157.22 o 
  -3   6   2      627.92      746.46    157.64 o 
  -3   6   2     1715.59     1904.29    203.58 o 
  -2   6   2      671.62      703.89     77.55 o 
  -1   6   2      182.88      485.13     78.82 o 
   0   6   2     7102.72     7063.31    180.82 o 
   0   6   2    12809.65    12645.51    442.56 o 
   1   6   2      225.93      555.52     72.50 o 
   2   6   2   159963.08   166505.83    653.31 o 
   3   6   2     1411.26     1379.11    107.06 o 
   4   6   2     7756.79     8176.46    207.79 o 
   4   6   2    19745.13    18706.94    617.48 o 
   5   6   2       86.47      225.50     98.63 o 
   5   6   2      808.20     1706.19    805.47 o 
   6   6   2      926.82      891.03    131.50 o 
   7   6   2       19.73       91.88    228.03 o 
   8   6   2     2076.31     1941.80    206.95 o 
   9   6   2      100.48      290.83    292.93 o 
  10   6   2      238.39      454.79    186.30 o 
  11   6   2      221.23     -143.31    627.60 o 
  11   6   2        0.50     -212.85    245.73 o 
  12   6   2     8356.21     7735.59    715.69 o 
  12   6   2     7059.75     7059.10   1345.39 o 
 -12   7   2      511.48     1178.06    890.61 o 
 -12   7   2      508.82      653.31    475.86 o 
 -11   7   2       18.72       36.25    199.36 o 
 -10   7   2     1830.54     2023.99    301.36 o 
  -9   7   2     1779.52     1627.79    225.50 o 
  -8   7   2     5191.48     5043.12    480.08 o 
  -8   7   2     3068.88     3265.70    544.56 o 
  -7   7   2      667.18      619.59    169.44 o 
  -7   7   2      745.67      335.93    964.79 o 
  -6   7   2      404.89      486.82    133.19 o 
  -5   7   2      170.89      316.96    179.55 o 
  -4   7   2        4.17       21.92     82.19 o 
  -3   7   2     2652.18     2625.45    199.79 o 
  -3   7   2      492.76      711.89    225.50 o 
  -2   7   2     1432.12     1421.68    125.18 o 
  -1   7   2      846.70      763.32    111.27 o 
   0   7   2     5083.79     4735.85    406.74 o 
   0   7   2     1593.18     1550.66    130.24 o 
   1   7   2      799.51      815.16     92.31 o 
   2   7   2       27.44      -56.06    117.17 o 
   3   7   2      354.46      337.19    103.26 o 
   4   7   2     2299.66     2422.72    365.85 o 
   4   7   2     1707.56     1938.01    226.76 o 
   5   7   2    11732.48    11886.83   1150.24 o 
   5   7   2     4380.04     4192.55    217.91 o 
   6   7   2      438.16      520.96    133.61 o 
   7   7   2      428.63      480.08    253.74 o 
   8   7   2     2277.57     2387.31    235.61 o 
   9   7   2      230.62       37.93    304.32 o 
  10   7   2       52.40      -64.49    183.77 o 
  11   7   2      185.04      624.23    742.24 o 
  11   7   2        4.13       37.09    309.79 o 
 -11   8   2     1189.65     1420.84    286.61 o 
 -10   8   2      462.27      569.43    306.84 o 
  -9   8   2      264.35      100.74    190.51 o 
  -8   8   2      770.18      711.89    450.99 o 
  -8   8   2      162.23     -106.64    302.63 o 
  -7   8   2     2341.43     2268.45    262.59 o 
  -7   8   2     4130.86     4439.54   1294.39 o 
  -6   8   2     1361.98     1578.48    190.09 o 
  -5   8   2     4993.10     4502.34    324.13 o 
  -4   8   2     1718.33     1867.62    154.26 o 
  -3   8   2    69927.30    70071.70    605.68 o 
  -2   8   2       56.61       29.08    116.33 o 
  -1   8   2     1897.25     1970.46    149.63 o 
   0   8   2       84.24       14.33    113.80 o 
   0   8   2      734.85     1330.64    694.19 o 
   1   8   2      190.27       80.93    113.80 o 
   2   8   2    14791.26    14303.23    312.74 o 
   3   8   2     4718.58     4357.77    231.82 o 
   4   8   2      597.03     1451.19    330.45 o 
   4   8   2      404.80      332.98    219.17 o 
   5   8   2     9895.37     9480.55    301.79 o 
   5   8   2    15080.33    14861.28   1375.32 o 
   6   8   2      291.38      408.00    142.04 o 
   7   8   2    17730.83    17322.35    526.86 o 
   8   8   2      471.68      512.11    190.51 o 
   9   8   2    19909.38    20538.73    627.60 o 
  10   8   2       72.78       46.79    228.45 o 
  10   8   2     1073.54     1625.68   1380.80 o 
  -9   9   2        0.51     -102.00    209.48 o 
  -8   9   2     5908.50     6439.09    758.26 o 
  -8   9   2    18860.51    18119.81    687.03 o 
  -7   9   2       34.01       -8.01    224.23 o 
  -7   9   2       35.29       68.70    743.08 o 
  -6   9   2     7778.15     7354.56    327.50 o 
  -5   9   2      133.07      384.82    289.56 o 
  -4   9   2        7.50     -109.17    126.45 o 
  -3   9   2      914.43      596.83    299.68 o 
  -2   9   2     1485.57     1472.68    172.39 o 
  -1   9   2       48.37        3.37    139.51 o 
  -1   9   2       98.97      -15.60    767.95 o 
   0   9   2     3188.37     3116.49    233.93 o 
   0   9   2     3334.41     3540.93    878.80 o 
   1   9   2       28.14       60.69    129.40 o 
   2   9   2       73.27      174.07    195.57 o 
   3   9   2      348.08      338.88    171.55 o 
   4   9   2    11303.65    10529.21    494.41 o 
   4   9   2     3411.61     3886.97    550.04 o 
   5   9   2        3.44      -22.76    146.26 o 
   5   9   2       45.81      276.50   1119.47 o 
   6   9   2     5250.68     5205.81    300.94 o 
   7   9   2      107.44     -161.85    310.22 o 
   8   9   2     6508.97     6888.39    367.54 o 
   9   9   2      426.93      111.69    833.28 o 
  -7  10   2     1295.83      923.48    819.37 o 
  -7  10   2     1254.59     1014.95    394.51 o 
  -6  10   2       92.09      149.63    215.38 o 
  -5  10   2     7638.08     7611.67    556.37 o 
  -4  10   2      259.75      384.40    213.27 o 
  -3  10   2     6876.71     6536.03    510.42 o 
  -2  10   2       54.83      160.17    207.79 o 
  -1  10   2      913.04      876.28    300.52 o 
   0  10   2     1287.98     1501.34    225.08 o 
   1  10   2     8442.65     8086.69    322.86 o 
   2  10   2    24278.04    25037.71    584.18 o 
   3  10   2       19.25       13.49    177.87 o 
   4  10   2     6114.97     6199.26    499.04 o 
   4  10   2     1841.31     1995.33    481.76 o 
   5  10   2     1754.56     2125.99    287.03 o 
   5  10   2     7257.67     7753.29   1483.64 o 
   6  10   2       39.58       48.05    235.19 o 
   6  10   2      174.01      822.75   1523.68 o 
   7  10   2      286.29      417.27    740.56 o 
  -4  11   2       79.55      152.16    328.34 o 
  -3  11   2     1853.97     1003.99    929.38 o 
  -2  11   2       43.61     -136.14    433.29 o 
  -1  11   2      972.01     1011.15    269.75 o 
   0  11   2      192.19      273.12    243.62 o 
   1  11   2       19.05       74.18    240.25 o 
   2  11   2        2.17      -20.23    341.41 o 
   3  11   2      525.71      487.66    213.69 o 
   4  11   2      432.78      571.12    481.76 o 
 -15   0   3     7060.22     8490.05    761.63 o 
 -13   0   3      673.44      729.18    357.42 o 
 -11   0   3     1046.47     1033.49    622.54 o 
 -11   0   3     3900.50     4391.07    612.00 o 
  -9   0   3    46283.96    45133.04    533.60 o 
  -7   0   3      287.62      310.64    377.65 o 
  -7   0   3      284.27      249.10     92.73 o 
  -5   0   3      664.31      753.20     71.65 o 
  -3   0   3   104198.23   108919.48    422.75 o 
  -1   0   3      430.95      401.26     34.98 o 
   1   0   3    13402.39    13955.50    165.22 o 
   3   0   3    51266.00    50833.68    399.99 o 
   5   0   3    23502.17    26160.13    373.44 o 
   7   0   3     6070.17     5619.29    268.07 o 
   9   0   3     2062.20     2175.73    263.01 o 
  11   0   3     2708.53     2614.07    351.94 o 
  13   0   3     3450.05     3076.87    819.80 o 
  13   0   3     1330.92     1072.27    507.47 o 
 -15   1   3       47.64       76.71    307.27 o 
 -14   1   3      533.33      358.27    524.75 o 
 -13   1   3     1574.63     1710.40    279.45 o 
 -12   1   3      599.43      712.32    212.85 o 
 -11   1   3      120.11      207.37    303.47 o 
 -11   1   3      101.02       88.93    538.24 o 
 -10   1   3      384.29      342.67    119.28 o 
  -9   1   3     1212.48     1145.19    140.36 o 
  -8   1   3    14156.52    14149.80    211.17 o 
  -7   1   3      376.30      830.75    222.97 o 
  -7   1   3       67.54       85.56     69.55 o 
  -6   1   3    19997.99    19160.89    211.59 o 
  -6   1   3    30720.96    28486.33    778.07 o 
  -5   1   3     9391.51     9349.47    131.50 o 
  -4   1   3    15532.09    16446.08    203.58 o 
  -4   1   3     7540.54     8036.11    171.12 o 
  -3   1   3       18.32       85.98     26.55 o 
  -2   1   3     4057.23     4119.63     69.55 o 
  -2   1   3     7471.45     6932.23    332.13 o 
  -1   1   3      101.70      123.92     18.55 o 
   0   1   3     2010.53     2021.88     51.84 o 
   1   1   3      753.25      839.18     44.26 o 
   1   1   3      969.80     1059.62    181.66 o 
   2   1   3        7.63       28.66     26.13 o 
   3   1   3     1794.52     1586.48     69.97 o 
   4   1   3     4502.82     4652.82    103.69 o 
   5   1   3       51.56      186.30    107.90 o 
   6   1   3    17995.54    16368.10    234.35 o 
   6   1   3    24687.57    21898.46    614.11 o 
   7   1   3       15.61       37.09     59.01 o 
   8   1   3    32994.93    33105.01    457.32 o 
   8   1   3    18171.16    27677.49    709.37 o 
   9   1   3       14.81       10.96    114.22 o 
  10   1   3     3729.17     4247.77    309.79 o 
  11   1   3      481.85      770.90    191.78 o 
  12   1   3     2399.42     2316.50   1183.12 o 
  12   1   3      701.61      831.60    217.49 o 
  13   1   3      178.14      288.72    526.02 o 
  13   1   3      107.96     -109.59    287.88 o 
  14   1   3       23.23      105.79    241.51 o 
 -15   2   3       26.35      -96.10    287.88 o 
 -14   2   3     2356.34     2761.17    761.63 o 
 -14   2   3     4513.91     4965.14    777.23 o 
 -13   2   3      484.34      456.47    246.99 o 
 -12   2   3      770.08     1020.42    288.72 o 
 -12   2   3     2637.82     2300.49    669.75 o 
 -11   2   3     7343.30     7310.73    411.79 o 
 -10   2   3     7767.01     7507.56    255.00 o 
  -9   2   3     1153.43     1309.99    147.10 o 
  -8   2   3     7931.99     7497.02    192.20 o 
  -7   2   3     1025.97     1173.00    244.04 o 
  -7   2   3      149.16      133.61     65.75 o 
  -6   2   3      171.34      165.22     54.79 o 
  -6   2   3      691.14     1035.60    384.40 o 
  -5   2   3    11597.89    11883.04    151.74 o 
  -4   2   3   157256.13   168370.08    620.01 o 
  -4   2   3    64743.18    87974.02    711.05 o 
  -3   2   3      254.32      252.47     30.77 o 
  -2   2   3    62355.02    65223.73    315.70 o 
  -2   2   3   128112.39   134081.95    767.95 o 
  -1   2   3     2237.31     2940.31     59.43 o 
   0   2   3     2452.46     2617.02     58.59 o 
   1   2   3     1807.44     2565.60     60.27 o 
   1   2   3     2557.10     2856.01    252.47 o 
   2   2   3    35516.28    35466.19    222.12 o 
   3   2   3     1692.00     1823.36     73.76 o 
   4   2   3     2489.65     2465.71     92.31 o 
   5   2   3     8361.55     8452.96    255.42 o 
   5   2   3     8096.05     8208.08    249.94 o 
   6   2   3     8165.94     8085.84    200.63 o 
   6   2   3     8370.96     9391.20    619.59 o 
   7   2   3     2756.19     2737.99    159.32 o 
   8   2   3    14182.82    14061.71    319.07 o 
   9   2   3     4839.25     4581.58    210.74 o 
  10   2   3    38901.65    39578.23    636.87 o 
  11   2   3     2410.58     2474.56    238.56 o 
  12   2   3     3385.11     3691.40    366.70 o 
  12   2   3     3404.61     3161.59    832.02 o 
  13   2   3      886.09      663.00    536.56 o 
  13   2   3      801.48      977.01    486.40 o 
  14   2   3      232.68      282.82    312.32 o 
 -15   3   3      707.91      444.25    679.86 o 
 -14   3   3      408.03      245.31    456.05 o 
 -14   3   3      489.27      448.04    573.22 o 
 -13   3   3     6233.78     5792.52    425.70 o 
 -12   3   3       12.66      -75.87    219.60 o 
 -12   3   3       30.97      544.14    664.69 o 
 -11   3   3      729.47      783.55    284.51 o 
 -11   3   3      795.98      818.95    355.74 o 
 -10   3   3       23.08       37.09    122.65 o 
  -9   3   3     2562.49     2748.11    188.83 o 
  -8   3   3      153.37      165.22     84.72 o 
  -7   3   3     1672.46     1654.77    135.30 o 
  -7   3   3     2430.44     2034.11    309.37 o 
  -6   3   3       91.82      157.64     53.11 o 
  -6   3   3       99.97      158.90    397.46 o 
  -5   3   3     9525.47     9892.35    140.36 o 
  -4   3   3     1587.05     1599.13    123.92 o 
  -4   3   3     1489.17     1499.66     94.41 o 
  -3   3   3     2956.36     3116.49     84.30 o 
  -2   3   3       76.74      104.95     42.99 o 
  -2   3   3      930.68     1099.66    162.69 o 
  -1   3   3      348.92      350.68     37.51 o 
   0   3   3     3000.75     3264.85     83.03 o 
   1   3   3      536.43      506.21     45.52 o 
   1   3   3      906.78      993.03    254.16 o 
   2   3   3      100.74       59.85     34.14 o 
   3   3   3    38926.92    39640.61    260.06 o 
   4   3   3      281.12      316.12     52.69 o 
   5   3   3      744.70      730.02    123.92 o 
   5   3   3     1432.22     1460.88    236.03 o 
   6   3   3       46.05      429.08    447.62 o 
   6   3   3        0.93      101.16     90.20 o 
   7   3   3     4296.62     3973.80    183.35 o 
   8   3   3      182.25      281.55    186.72 o 
   9   3   3     2336.71     2524.30    182.08 o 
  10   3   3        0.53      -67.86    216.65 o 
  10   3   3       50.43      467.85    255.84 o 
  11   3   3      927.79     1082.38    208.22 o 
  12   3   3       22.89     -104.53    297.57 o 
  12   3   3      399.99      480.50    620.01 o 
  13   3   3      317.60      363.32    626.75 o 
  13   3   3      250.83      308.11    423.17 o 
  14   3   3      294.18      128.55    435.82 o 
 -14   4   3     2398.95     2557.17    566.48 o 
 -14   4   3      500.21      923.06    519.27 o 
 -13   4   3      137.68      229.71    231.40 o 
 -12   4   3     1770.81     2011.35    725.38 o 
 -12   4   3      519.71      279.45    282.82 o 
 -11   4   3      310.73      677.33    378.50 o 
 -11   4   3       17.15      166.07    260.06 o 
 -10   4   3     1069.97      946.24    165.65 o 
  -9   4   3    12241.18    11630.14    325.39 o 
  -8   4   3     3609.71     3590.66    201.05 o 
  -7   4   3      146.02      269.33    109.59 o 
  -7   4   3      160.78      617.90    453.94 o 
  -6   4   3     6176.96     5668.18    531.50 o 
  -6   4   3      223.98      327.50     63.64 o 
  -5   4   3       28.49       -7.59     45.10 o 
  -4   4   3    30816.11    30907.78    340.56 o 
  -4   4   3    12468.02    14864.65    424.86 o 
  -3   4   3    24678.53    24963.53    219.60 o 
  -2   4   3     3777.87     3938.81    127.29 o 
  -2   4   3    11513.39    11842.15    235.19 o 
  -1   4   3      989.39     1003.57     66.17 o 
   0   4   3     2409.55     2473.30     86.41 o 
   1   4   3     1053.68     1271.63     82.61 o 
   1   4   3     6688.97     6732.86    408.84 o 
   2   4   3     1561.63     1567.10     78.82 o 
   3   4   3    18948.64    19244.34    214.96 o 
   4   4   3     9787.23     9912.58    161.01 o 
   5   4   3      270.78      359.95    114.64 o 
   5   4   3     8179.07     7913.88    343.09 o 
   6   4   3     2662.16     2722.40    185.03 o 
   6   4   3     3449.49     3411.95    431.18 o 
   7   4   3      112.20      198.94    102.00 o 
   8   4   3     5967.62     6203.47    293.36 o 
   8   4   3     4252.74     5156.92    760.37 o 
   9   4   3     1054.43     1307.04    159.74 o 
  10   4   3      529.99      402.94    262.17 o 
  11   4   3     1312.20     1094.19    254.16 o 
  12   4   3     4678.44     4903.18    724.12 o 
  12   4   3      344.17      475.02    406.74 o 
  13   4   3      701.09      628.02    656.68 o 
  13   4   3      426.74      670.17    386.93 o 
 -14   5   3     1234.35      765.42   1299.45 o 
 -13   5   3      914.77      764.16    295.89 o 
 -12   5   3     1904.87     1646.76    281.13 o 
 -12   5   3     2318.24     2418.08    785.66 o 
 -11   5   3     1248.74     1596.60    419.38 o 
 -11   5   3      609.92      682.39    306.84 o 
 -10   5   3     1395.46     1312.10    186.30 o 
  -9   5   3     1238.21     1252.24    208.64 o 
  -8   5   3    13146.09    12774.91    323.70 o 
  -7   5   3      153.32      212.01    133.61 o 
  -7   5   3      158.22      393.67    478.81 o 
  -6   5   3    11622.48    11758.70    259.64 o 
  -6   5   3    24177.40    23047.44   1290.60 o 
  -5   5   3     3140.23     3146.42    122.65 o 
  -4   5   3     6696.44     6713.90    200.21 o 
  -4   5   3     3673.54     5109.71    237.72 o 
  -3   5   3      185.04      308.11     67.86 o 
  -2   5   3     6747.47     6864.37    204.42 o 
  -2   5   3     3565.37     3487.82    162.69 o 
  -1   5   3      466.13      484.71     60.27 o 
   0   5   3     1258.13     1216.84     84.30 o 
   1   5   3     3162.22     3178.87    112.96 o 
   1   5   3     3771.73     4318.58    434.13 o 
   2   5   3      719.21      720.75     69.12 o 
   3   5   3      400.05      437.08     82.19 o 
   4   5   3       76.40       35.41     61.54 o 
   5   5   3        9.16      117.17    110.85 o 
   5   5   3      151.39      437.51    267.22 o 
   6   5   3     9531.13     9416.48    244.04 o 
   6   5   3    10142.85    10701.18   1304.51 o 
   7   5   3        0.08        0.84    107.90 o 
   7   5   3       45.82      854.36    807.15 o 
   8   5   3    23317.25    22622.15    486.82 o 
   9   5   3      866.75      884.71    167.33 o 
  10   5   3     2510.32     2616.60    331.29 o 
  11   5   3      561.72      514.22    195.57 o 
  12   5   3     1532.36     1418.31    675.23 o 
  12   5   3       24.37      115.49    412.64 o 
  13   5   3      172.85     -440.03   1385.01 o 
  13   5   3      170.55      173.65    895.66 o 
 -13   6   3      761.32      637.71    308.11 o 
 -12   6   3      323.14      618.32    577.44 o 
 -12   6   3      310.68      316.54    359.11 o 
 -11   6   3    26807.59    26370.88    759.10 o 
 -10   6   3      255.60      268.07    167.75 o 
  -9   6   3     6757.77     6649.83    306.84 o 
  -8   6   3     1125.99     1126.64    166.07 o 
  -7   6   3      885.52      495.25    397.89 o 
  -7   6   3      876.51      937.81    217.49 o 
  -6   6   3       23.47        5.48     97.36 o 
  -6   6   3       56.22      -89.36    794.51 o 
  -5   6   3    24713.06    23395.17    289.14 o 
  -4   6   3     1408.91     1344.97    169.02 o 
  -4   6   3     1121.10     1205.04    178.71 o 
  -3   6   3      238.10      268.91     76.29 o 
  -2   6   3     2339.37     2218.72    185.03 o 
  -2   6   3     2255.09     2268.03    232.24 o 
  -1   6   3    11331.45    11172.41    185.03 o 
   0   6   3       50.89       61.12     61.12 o 
   1   6   3     3353.70     3301.94    285.77 o 
   1   6   3     1339.46     1259.83    114.22 o 
   2   6   3       13.74       60.27     70.39 o 
   3   6   3      148.03      155.53    104.53 o 
   4   6   3       63.76       97.36     89.78 o 
   5   6   3    14092.46    13796.18    518.01 o 
   5   6   3     9267.01     8991.62    346.89 o 
   6   6   3       12.43       97.36    139.93 o 
   6   6   3       22.78     -157.64    603.15 o 
   7   6   3     2076.30     2209.87    200.63 o 
   7   6   3     3407.58     2961.80    909.15 o 
   8   6   3      373.93      315.70    264.27 o 
   9   6   3    10068.04     9708.58    368.38 o 
  10   6   3      403.93      317.80    323.28 o 
  11   6   3     8138.26     7997.75    387.77 o 
  12   6   3      110.93      327.08    366.27 o 
  12   6   3      170.98      620.85   1425.48 o 
 -12   7   3       34.15      -12.22    271.44 o 
 -12   7   3       49.71      -60.69    834.97 o 
 -11   7   3       74.23      312.74    387.35 o 
 -11   7   3       79.12      266.38    454.37 o 
 -10   7   3      270.54      362.90    193.46 o 
  -9   7   3      217.44      421.49    244.04 o 
  -8   7   3     7193.54     6924.64    294.20 o 
  -7   7   3     1612.74     1770.25    269.75 o 
  -7   7   3     1716.43     1818.72    471.65 o 
  -6   7   3     3751.57     3843.14    246.15 o 
  -6   7   3     7211.28     7599.87   1158.25 o 
  -5   7   3     4682.12     4341.34    188.41 o 
  -4   7   3     3903.44     3917.32    215.80 o 
  -3   7   3      499.53      538.66     98.63 o 
  -2   7   3     1119.33     1008.20    204.00 o 
  -2   7   3      184.51      166.49    254.16 o 
  -1   7   3       29.79       64.49     87.25 o 
   0   7   3     2410.28     2491.00    142.04 o 
   1   7   3      385.12      315.27     96.52 o 
   1   7   3      411.65      395.78    348.99 o 
   2   7   3       32.70       67.02     86.41 o 
   3   7   3     4344.07     4314.78    201.05 o 
   4   7   3     1787.62     1623.58    161.85 o 
   5   7   3     1324.40     1244.66    288.72 o 
   5   7   3     1030.75     1080.28    340.14 o 
   6   7   3     1553.16     1393.86    173.23 o 
   6   7   3     5200.48     5472.61   1078.59 o 
   7   7   3     2742.82     2678.98    214.54 o 
   8   7   3    17194.03    16916.04    534.03 o 
   9   7   3      489.92      532.76    195.57 o 
  10   7   3     2530.74     2196.80    383.13 o 
  11   7   3      306.71      236.46    220.44 o 
 -11   8   3      321.01      496.51    445.09 o 
 -11   8   3      832.54      549.20    937.81 o 
 -10   8   3     1378.93     1147.29    246.57 o 
  -9   8   3     1128.94     1069.74    292.93 o 
  -8   8   3     2621.94     2452.22    254.58 o 
  -7   8   3      237.20       72.92    240.67 o 
  -7   8   3      239.75      -82.61    461.11 o 
  -6   8   3      198.08      232.24    172.81 o 
  -6   8   3     3820.05     3937.97   1139.71 o 
  -5   8   3       26.26      107.06    130.66 o 
  -4   8   3    14228.01    14628.20    343.09 o 
  -3   8   3     5714.00     5475.98    203.58 o 
  -2   8   3      185.29      180.82    293.78 o 
  -2   8   3     1822.12     1938.43    325.39 o 
  -1   8   3      140.62      152.58    111.69 o 
   0   8   3      122.95       85.56    109.59 o 
   1   8   3      363.26      360.79    156.37 o 
   1   8   3      364.71      501.15    545.41 o 
   2   8   3      239.21      307.69    140.78 o 
   3   8   3     1521.02     1256.88    202.31 o 
   4   8   3     8738.70     8111.13    260.48 o 
   5   8   3      203.58      309.37    338.46 o 
   5   8   3      110.56      260.90    247.84 o 
   6   8   3     2744.61     2547.48    221.70 o 
   6   8   3     6160.30     6732.44   1247.19 o 
   7   8   3      215.73      313.59    171.97 o 
   8   8   3     5305.96     5547.64    431.60 o 
   9   8   3      270.57      343.09    210.74 o 
  10   8   3      170.77      460.69    575.33 o 
  -9   9   3      267.89      422.33    300.94 o 
  -8   9   3      380.32      321.17    201.47 o 
  -7   9   3      167.23      100.31    509.16 o 
  -7   9   3      130.36       80.50    272.28 o 
  -6   9   3       13.57      122.65    191.36 o 
  -6   9   3       74.74     -618.75    884.71 o 
  -5   9   3     3250.08     3274.55    264.27 o 
  -4   9   3      131.58      147.52    287.88 o 
  -3   9   3      186.64      242.78    126.87 o 
  -2   9   3      125.40      -83.03    339.72 o 
  -1   9   3       56.19       75.03    136.98 o 
   0   9   3     2173.80     1910.19    202.31 o 
   0   9   3     2176.92     2459.39    888.92 o 
   1   9   3      260.17      206.53    166.49 o 
   1   9   3     2449.32     2818.92    595.14 o 
   2   9   3      458.80      433.71    169.02 o 
   3   9   3     3997.36     3781.18    300.94 o 
   4   9   3        2.75       78.40    148.36 o 
   5   9   3      532.28      238.98    381.87 o 
   5   9   3       47.09      183.77    346.04 o 
   6   9   3      184.83      416.01    703.47 o 
   6   9   3       54.25       59.01    205.27 o 
   7   9   3        4.30      -53.53    176.18 o 
   8   9   3      166.94      -86.41    366.70 o 
  -7  10   3      433.60      704.73    371.75 o 
  -7  10   3      496.67      879.65    668.06 o 
  -6  10   3       96.94     -726.65    838.76 o 
  -6  10   3        7.74      -28.66    241.51 o 
  -5  10   3     2691.99     3012.80    319.49 o 
  -4  10   3     1139.27     1266.15    374.70 o 
  -3  10   3      168.52      201.89    209.48 o 
  -2  10   3    16640.94    16186.86    605.68 o 
  -1  10   3     1064.01     1202.51    220.02 o 
   0  10   3      535.13      556.79    193.88 o 
   0  10   3      537.56     1124.53   1035.18 o 
   1  10   3      210.16      359.53    236.88 o 
   1  10   3      897.08      705.15    632.65 o 
   2  10   3     5814.82     5722.13    331.71 o 
   3  10   3      110.20      253.31    265.54 o 
   4  10   3      318.07      354.05    178.71 o 
   5  10   3     2814.34     2831.56    474.18 o 
   6  10   3     1702.82     1770.25    356.16 o 
   6  10   3     1709.81     1628.21    828.65 o 
  -4  11   3     2302.24     2775.50    954.67 o 
  -3  11   3        2.59      196.41    321.17 o 
  -2  11   3      861.70      915.47    545.83 o 
  -1  11   3      258.46      195.15    209.48 o 
   0  11   3     1017.39     1153.19    276.08 o 
   1  11   3      538.40      460.27    309.37 o 
   1  11   3      552.89      -45.10   1054.57 o 
   2  11   3        2.46       -8.43    241.93 o 
   3  11   3      352.37      403.79    308.53 o 
 -14   0   4     2622.74     3177.61    556.79 o 
 -12   0   4      170.26       68.28    251.63 o 
 -10   0   4    33749.28    32826.40    665.95 o 
  -8   0   4   100633.20   105315.75    722.85 o 
  -6   0   4    33363.82    34172.64    380.18 o 
  -6   0   4    55601.17    52008.37   1265.73 o 
  -4   0   4      664.10      698.83     63.64 o 
  -2   0   4    44799.69    47327.73    275.65 o 
   0   0   4    18741.46    21087.51    201.05 o 
   2   0   4    15881.29    15826.91    225.92 o 
   2   0   4    45179.66    38586.47   1201.24 o 
   4   0   4   399852.53   421488.53   1334.43 o 
   6   0   4    88338.45    89170.20    720.32 o 
   8   0   4     8858.40     9254.21    354.05 o 
  10   0   4       66.52      129.82    210.32 o 
  12   0   4     2636.37     3033.03    387.35 o 
  14   0   4    12075.21    14721.34   1712.09 o 
  14   0   4     9349.84    12758.05   1092.92 o 
 -15   1   4      337.17      166.07    508.74 o 
 -14   1   4      831.97     1001.46    331.29 o 
 -13   1   4     5427.99     5398.43   1219.79 o 
 -13   1   4     6505.70     6875.33    542.88 o 
 -12   1   4      392.44      311.06    192.20 o 
 -11   1   4     5968.75     5859.12    303.89 o 
 -11   1   4     8992.11     8921.24    787.34 o 
 -10   1   4      897.70     1095.03    258.79 o 
 -10   1   4      838.67      949.61    237.30 o 
  -9   1   4      165.26      177.03     86.41 o 
  -8   1   4     1496.85     1665.72    118.02 o 
  -7   1   4       12.40       85.14     54.79 o 
  -6   1   4     8379.63     8434.42    147.94 o 
  -6   1   4    20746.08    21062.22    659.63 o 
  -5   1   4     6466.47     6374.60    116.75 o 
  -5   1   4     9732.73    10193.71    468.70 o 
  -4   1   4        5.02       -7.59     27.82 o 
  -3   1   4    12107.47    11900.74    139.93 o 
  -3   1   4    23147.45    23525.41    364.17 o 
  -2   1   4      697.17      692.93     41.31 o 
  -1   1   4     3264.48     3288.88     54.79 o 
  -1   1   4     7507.81     8176.46    416.43 o 
   0   1   4     4770.81     4822.68     68.28 o 
   1   1   4    13873.13    13958.03    130.24 o 
   2   1   4       48.00       79.24     36.25 o 
   2   1   4     5132.81     5292.22    190.93 o 
   3   1   4      909.77      852.67     59.43 o 
   4   1   4    14708.15    14860.01    178.71 o 
   5   1   4    14180.11    13645.71    180.82 o 
   6   1   4     2991.29     2917.55    179.55 o 
   6   1   4     1297.84     1558.67    227.18 o 
   7   1   4      246.13      315.27    107.90 o 
   7   1   4    10719.32    10763.56    574.49 o 
   8   1   4     1652.58     1636.22    141.20 o 
   9   1   4    16883.66    17728.25    420.65 o 
  10   1   4     1919.83     1788.80    200.63 o 
  11   1   4     1732.71     1805.24    307.27 o 
  12   1   4     1510.45     1657.72    241.93 o 
  13   1   4     1913.44     2207.76    282.82 o 
  14   1   4      810.88     1005.25    456.05 o 
  14   1   4      836.19      920.53    858.99 o 
 -15   2   4     2401.23     2430.31    580.81 o 
 -14   2   4     5830.47     5902.95    452.68 o 
 -13   2   4    11213.00    11561.86    586.71 o 
 -12   2   4     1935.30     1927.89    252.47 o 
 -11   2   4      148.03      150.89    163.96 o 
 -11   2   4      527.19      728.75    772.17 o 
 -10   2   4       88.61      334.66    255.00 o 
 -10   2   4     1629.00     1595.34    279.03 o 
  -9   2   4     3112.28     2966.02    168.60 o 
  -8   2   4      571.39      674.80    121.81 o 
  -7   2   4      267.49      272.28     63.22 o 
  -6   2   4      804.01      830.75     78.82 o 
  -6   2   4     2719.54     2878.77    279.87 o 
  -5   2   4     9643.64     9250.84    149.63 o 
  -5   2   4    30632.15    28882.53    744.77 o 
  -4   2   4     3613.01     3728.91     84.72 o 
  -3   2   4     4360.12     4181.59    140.36 o 
  -3   2   4     1991.07     1867.20     81.35 o 
  -2   2   4    44574.34    45689.40    226.34 o 
  -1   2   4    62873.47    64664.83    274.81 o 
  -1   2   4   128088.62   124178.23   1522.00 o 
   0   2   4     1025.75     1020.42     54.37 o 
   1   2   4     7986.76     8081.63    121.81 o 
   2   2   4      278.31      322.44     41.31 o 
   2   2   4     3235.47     3397.20    236.03 o 
   3   2   4       62.89      113.38     42.15 o 
   4   2   4     2789.13     2794.47    102.84 o 
   5   2   4     5052.29     4788.96    127.29 o 
   6   2   4     1400.86     1903.44    209.90 o 
   6   2   4     1267.35     1283.43    217.07 o 
   7   2   4     2623.58     2539.47    174.50 o 
   7   2   4     7617.64     7863.72    666.37 o 
   8   2   4      141.68      236.88    110.85 o 
   9   2   4    39577.11    37722.84    569.43 o 
   9   2   4    25642.97    34896.33    926.85 o 
  10   2   4     4847.38     4898.97    265.54 o 
  11   2   4    24198.23    25358.46    572.80 o 
  12   2   4      508.83      624.65    231.40 o 
  13   2   4      624.98      647.83    261.74 o 
  14   2   4     1878.35     2135.26    950.46 o 
  14   2   4      364.54      338.46    418.54 o 
 -15   3   4      114.97       75.87    971.95 o 
 -15   3   4      104.50      418.96    590.93 o 
 -14   3   4     1180.24     1393.86    318.65 o 
 -13   3   4      200.43      262.59    450.15 o 
 -13   3   4      123.82     -145.84    457.32 o 
 -12   3   4      669.16      791.98    214.96 o 
 -11   3   4        2.08      -19.81    153.42 o 
 -11   3   4       56.60     -369.65    737.61 o 
 -10   3   4     2219.40     2463.18    315.70 o 
 -10   3   4     1663.78     1574.26    346.89 o 
  -9   3   4      237.74      231.40    118.86 o 
  -8   3   4     8092.79     7679.53    211.17 o 
  -7   3   4        6.06      -10.12     56.90 o 
  -6   3   4    13642.86    14249.70    197.68 o 
  -6   3   4    28474.20    26887.20    655.42 o 
  -5   3   4       91.96      122.23     47.63 o 
  -5   3   4       96.27      229.71    341.41 o 
  -4   3   4     5600.92     5308.23    109.17 o 
  -3   3   4     3880.26     4303.40    134.88 o 
  -3   3   4     1356.64     1471.00    248.26 o 
  -2   3   4      293.03      284.08     40.04 o 
  -1   3   4      896.75     1070.58    164.80 o 
  -1   3   4      816.49      810.52     61.96 o 
   0   3   4      117.28       46.36     32.88 o 
   1   3   4       14.87       46.36     37.51 o 
   2   3   4    11949.57    12824.22    144.99 o 
   2   3   4    29847.33    30741.72    706.84 o 
   3   3   4        1.11        2.53     39.62 o 
   4   3   4    27536.84    28426.90    252.47 o 
   5   3   4      106.74       88.51     70.39 o 
   6   3   4    12530.20    11605.70    512.11 o 
   6   3   4    16861.25    16320.05    379.34 o 
   7   3   4      547.53     1041.08    584.18 o 
   7   3   4      169.79      257.95    115.49 o 
   8   3   4     4947.62     4643.12    211.17 o 
   9   3   4      477.29      652.46    265.54 o 
   9   3   4      430.53      335.93    215.80 o 
  10   3   4     6991.97     6649.83    311.48 o 
  11   3   4       69.32      294.20    311.48 o 
  12   3   4     9681.40     9092.78    520.54 o 
  13   3   4       14.73      201.05    278.60 o 
 -14   4   4      205.01        2.95    270.60 o 
 -13   4   4       24.09     -124.34    424.44 o 
 -13   4   4       23.36       21.07    519.70 o 
 -12   4   4      110.87       54.37    204.84 o 
 -12   4   4     1275.97      858.57    712.32 o 
 -11   4   4      561.72      504.94    228.45 o 
 -11   4   4     2688.34     2565.60    539.51 o 
 -10   4   4     6852.47     6211.48    422.33 o 
 -10   4   4     4301.32     4918.78    441.30 o 
  -9   4   4    44217.62    41210.24    536.13 o 
  -8   4   4    12562.22    12491.25    310.64 o 
  -7   4   4    26095.01    24369.65    316.12 o 
  -6   4   4     5845.17     5828.35    159.32 o 
  -6   4   4    10438.59    10348.82    500.73 o 
  -5   4   4     2781.55     2609.44    115.07 o 
  -5   4   4     5866.55     5599.48    484.29 o 
  -4   4   4       76.26       86.41     50.58 o 
  -3   4   4    22790.84    23406.97    266.80 o 
  -3   4   4     8834.90     9010.17    350.68 o 
  -2   4   4     6984.74     7138.34    139.09 o 
  -1   4   4     7396.27     7707.35    150.89 o 
  -1   4   4    11347.42    11926.87    290.83 o 
   0   4   4     2119.11     2201.02     83.88 o 
   1   4   4    16377.06    17147.43    181.24 o 
   1   4   4    36075.27    36546.89   1351.72 o 
   2   4   4    18387.30    18971.64    636.03 o 
   2   4   4     9975.85    10210.15    152.58 o 
   3   4   4    23952.00    24478.39    244.89 o 
   4   4   4    62214.25    64988.12    389.46 o 
   5   4   4    11538.39    11067.04    220.86 o 
   6   4   4    17259.18    16573.37    425.70 o 
   6   4   4     8010.11     8061.40    369.65 o 
   7   4   4      795.31      784.39    147.52 o 
   7   4   4    14982.12    14541.79    652.89 o 
   8   4   4     4205.06     3951.88    237.30 o 
   9   4   4       39.54      -66.60    259.22 o 
   9   4   4       38.17      177.03    253.31 o 
  10   4   4      231.00      196.41    155.11 o 
  11   4   4      673.27      591.77    383.55 o 
  12   4   4     1182.36     1426.32    288.30 o 
  13   4   4       16.92       -7.17    284.08 o 
  13   4   4     1419.25     2324.93   1521.15 o 
 -14   5   4       31.76      784.39    990.08 o 
 -13   5   4     3196.21     3735.24    518.43 o 
 -13   5   4     2191.80     1631.16    735.50 o 
 -12   5   4     1277.64      775.54    790.29 o 
 -12   5   4      604.80      532.34    244.04 o 
 -11   5   4     6471.94     5927.40    646.99 o 
 -11   5   4     2992.93     3026.71    336.35 o 
 -10   5   4      647.92      731.28    359.53 o 
 -10   5   4      524.76      526.86    285.35 o 
  -9   5   4      305.43      268.07    137.41 o 
  -8   5   4     2250.68     2525.14    211.17 o 
  -7   5   4     1233.28     1283.86    142.04 o 
  -6   5   4    13619.30    13213.26    570.27 o 
  -6   5   4     8557.90     7676.16    219.60 o 
  -5   5   4     3604.71     2974.03    728.33 o 
  -5   5   4     1101.04     1047.82     96.94 o 
  -4   5   4       31.64        6.32     56.90 o 
  -3   5   4    16269.16    16079.80    253.74 o 
  -3   5   4     9854.35    10464.73    433.71 o 
  -2   5   4        2.24       13.49     48.05 o 
  -1   5   4     6771.45     6835.71    240.67 o 
  -1   5   4     3042.54     3014.91    149.63 o 
   0   5   4      181.98      187.14     55.64 o 
   1   5   4     6378.51     6415.90    136.56 o 
   2   5   4      447.24      424.86     67.02 o 
   2   5   4      794.53      714.85    380.60 o 
   3   5   4     3911.38     3762.21    132.77 o 
   4   5   4     2345.06     2167.30    118.86 o 
   5   5   4     7973.91     7945.49    224.23 o 
   6   5   4     4421.82     4428.16    324.97 o 
   6   5   4     3456.85     3156.53    380.60 o 
   7   5   4     7789.35     6994.19    589.66 o 
   7   5   4     1849.18     1795.96    203.58 o 
   8   5   4      623.43      523.91    142.88 o 
   9   5   4     8999.37     9245.36    400.41 o 
  10   5   4     1683.89     1766.46    229.71 o 
  11   5   4     1328.34     1138.02    386.93 o 
  12   5   4     1354.44     1234.54    286.19 o 
 -13   6   4      111.29      474.60    496.51 o 
 -12   6   4     4267.54     4197.19    405.89 o 
 -12   6   4     4936.81     5125.73    916.32 o 
 -11   6   4       12.09       52.26    279.45 o 
 -11   6   4       66.54      201.05    510.00 o 
 -10   6   4      267.81      223.39    306.42 o 
 -10   6   4     2126.74     2134.42    413.06 o 
  -9   6   4       45.96       72.50    139.09 o 
  -8   6   4     4397.89     3929.96    244.46 o 
  -7   6   4       56.43       32.45    117.17 o 
  -6   6   4     3244.57     2816.81    235.19 o 
  -6   6   4     9523.71     9056.96    559.32 o 
  -5   6   4       35.07      214.12     88.09 o 
  -5   6   4     1586.15     1351.29    776.38 o 
  -4   6   4    16333.39    15882.55    229.71 o 
  -3   6   4      711.21      873.33    150.89 o 
  -3   6   4      386.29      426.13    179.55 o 
  -2   6   4    55033.95    55570.79    426.13 o 
  -1   6   4     2439.11     2266.77    220.02 o 
  -1   6   4       80.58      107.90     93.99 o 
   0   6   4      457.20      429.92     76.71 o 
   1   6   4       50.78      176.60     68.28 o 
   2   6   4      100.59       72.07     88.51 o 
   2   6   4     2134.79     2206.92    386.51 o 
   3   6   4      186.95      293.78     89.36 o 
   4   6   4      634.07      634.34    142.04 o 
   5   6   4        4.08       63.64    102.00 o 
   6   6   4     5675.29     5566.18    396.20 o 
   6   6   4     5322.39     5859.96    580.39 o 
   7   6   4      191.04      605.68    507.05 o 
   7   6   4      142.47      237.30    190.93 o 
   8   6   4     1289.99     1426.32    182.93 o 
   9   6   4      669.09      592.19    306.42 o 
  10   6   4    15284.97    15504.47    459.84 o 
  11   6   4      661.21      539.08    431.60 o 
  11   6   4      454.37      353.21    381.87 o 
  12   6   4      316.56      430.76    570.27 o 
 -12   7   4      969.28      885.97   1436.86 o 
 -12   7   4       52.17       73.76    287.46 o 
 -11   7   4     7394.51     7513.46    767.11 o 
 -11   7   4     5636.29     4862.72    492.72 o 
 -10   7   4      425.06      501.57    409.69 o 
 -10   7   4      225.04      244.89    359.11 o 
  -9   7   4      405.56      596.41    176.60 o 
  -8   7   4      728.91      932.33    217.91 o 
  -7   7   4      467.96      517.17    147.94 o 
  -6   7   4     6876.66     6929.28    468.70 o 
  -6   7   4     2284.02     2415.55    292.51 o 
  -5   7   4     2705.32     2602.27    212.01 o 
  -5   7   4     2732.97     2662.12    943.71 o 
  -4   7   4     2100.86     2188.79    147.10 o 
  -3   7   4     3789.94     4090.97    209.06 o 
  -2   7   4       27.13       79.66     87.25 o 
  -1   7   4     1086.80     1055.83    229.71 o 
  -1   7   4      893.82     1353.40    345.62 o 
   0   7   4     1214.76     1319.68    120.97 o 
   1   7   4     4384.25     4208.99    171.55 o 
   2   7   4     1104.05     1183.12    135.30 o 
   2   7   4     3654.33     3979.70    463.64 o 
   3   7   4     1237.45     1297.34    130.24 o 
   4   7   4     2071.26     2053.07    192.62 o 
   5   7   4     7515.61     6896.82    258.37 o 
   6   7   4     1221.11     1150.66    351.94 o 
   6   7   4     1135.03     1500.08    409.27 o 
   7   7   4     5267.26     5095.38    587.13 o 
   7   7   4       13.99      -21.92    175.34 o 
   8   7   4     1344.05      928.96   1135.07 o 
   8   7   4     1327.38     1343.29    212.85 o 
   9   7   4     8711.03     9459.48    493.14 o 
  10   7   4     2129.24     2359.07    279.87 o 
  11   7   4      204.73      391.98    927.28 o 
  11   7   4       60.30      329.60    418.54 o 
 -11   8   4      647.69      730.44    406.74 o 
 -11   8   4     1986.08     1891.64    758.26 o 
 -10   8   4      365.61      278.60    468.70 o 
 -10   8   4      345.77      799.14    462.37 o 
  -9   8   4    22380.61    20421.98    516.32 o 
  -8   8   4     3749.95     4123.00    322.02 o 
  -7   8   4     8325.13     8104.39    313.59 o 
  -6   8   4     3932.77     4152.51    426.97 o 
  -6   8   4     1694.88     1828.42    357.84 o 
  -5   8   4     3281.30     3468.43    252.05 o 
  -5   8   4     3446.83     3200.37    786.08 o 
  -4   8   4       49.78       -6.32    107.90 o 
  -3   8   4    17393.81    16584.33    350.26 o 
  -2   8   4     3043.60     3205.00    192.20 o 
  -1   8   4     1758.83     1874.36    306.84 o 
  -1   8   4     1565.04     1795.12    330.03 o 
   0   8   4      858.17      949.19    135.72 o 
   1   8   4     9758.41     9745.67    295.04 o 
   2   8   4      588.54      533.18    171.97 o 
   2   8   4     3236.42     3109.32    630.97 o 
   3   8   4    14403.05    13880.89    364.59 o 
   4   8   4     7367.31     7560.67    304.32 o 
   5   8   4     3294.65     3247.15    220.86 o 
   6   8   4     2513.05     2789.41    373.02 o 
   6   8   4     2036.02     2183.73    464.06 o 
   7   8   4      386.14      411.37    195.99 o 
   7   8   4     8364.57     7593.12    846.77 o 
   8   8   4       81.46       80.93    192.20 o 
   8   8   4       94.91      741.40   1148.56 o 
   9   8   4      426.52      522.22    387.77 o 
  10   8   4       25.37       42.15    357.42 o 
  -9   9   4       64.88      251.63    214.12 o 
  -8   9   4     3824.50     3637.87    337.19 o 
  -7   9   4       16.50       45.52    174.92 o 
  -6   9   4    24904.95    24620.86    748.56 o 
  -6   9   4    18761.55    17051.76   1100.51 o 
  -5   9   4       14.01       25.71    166.91 o 
  -4   9   4      245.90      151.74    158.06 o 
  -3   9   4       72.07        3.79    236.88 o 
  -2   9   4        1.45      -92.73    123.07 o 
  -1   9   4      131.03      171.97    243.62 o 
   0   9   4      724.99      766.27    154.69 o 
   1   9   4       25.42      -44.68    141.20 o 
   1   9   4       97.46      -89.36    856.47 o 
   2   9   4     6934.99     7942.96    621.27 o 
   2   9   4      253.44      260.90    225.08 o 
   3   9   4      212.48      184.61    169.86 o 
   4   9   4     6966.74     7140.02    334.24 o 
   5   9   4       95.62        8.01    156.79 o 
   6   9   4     8253.37     7396.29    742.66 o 
   6   9   4     9102.90     8977.71    542.88 o 
   7   9   4       46.71      282.40    765.00 o 
   7   9   4       37.98      -29.93    220.86 o 
   8   9   4      619.74      641.08    255.42 o 
  -7  10   4      576.15      561.84    252.05 o 
  -6  10   4      254.49       61.96    429.08 o 
  -6  10   4      934.04      463.64    516.32 o 
  -5  10   4     5315.75     5746.58   1154.88 o 
  -5  10   4     2052.92     2292.90    305.58 o 
  -4  10   4     3114.14     3511.85    330.45 o 
  -3  10   4      806.50     1110.20    725.38 o 
  -2  10   4    10993.67    10294.87    440.46 o 
  -1  10   4    16572.31    15732.50    544.99 o 
   0  10   4        2.50      -16.44    161.85 o 
   1  10   4     1973.57     1961.19    257.95 o 
   1  10   4     6789.03     6481.24   1213.05 o 
   2  10   4        3.11     -136.56    468.70 o 
   2  10   4        0.52       56.90    291.67 o 
   3  10   4        4.51      110.43    187.56 o 
   4  10   4       59.91      -44.26    248.26 o 
   5  10   4     1885.85     2014.30    240.25 o 
   6  10   4      648.11     1777.00    730.86 o 
  -4  11   4        7.03      322.02    475.86 o 
  -3  11   4     2578.43     2591.31    896.93 o 
  -2  11   4        3.00       31.61    314.43 o 
  -1  11   4      829.91     1025.48    433.29 o 
   0  11   4       96.20      201.89    235.61 o 
   1  11   4     2518.33     2356.12    323.28 o 
   2  11   4      164.00      306.42    437.93 o 
   2  11   4      193.59      554.26    649.94 o 
   3  11   4      499.38      361.64    228.03 o 
 -15   0   5     2377.43     2733.36    748.14 o 
 -13   0   5     2632.34     2816.81    478.81 o 
 -11   0   5      424.34      364.59    244.04 o 
  -9   0   5    25165.67    30174.81    849.30 o 
  -9   0   5    69239.97    69392.67    795.35 o 
  -7   0   5    40409.77    40935.85    407.58 o 
  -5   0   5     3364.74     3269.07    119.70 o 
  -3   0   5    12484.80    11914.23    155.53 o 
  -1   0   5     2336.87     2488.89     85.14 o 
   1   0   5       46.73       54.37     38.78 o 
   3   0   5     3504.65     3591.93    186.30 o 
   3   0   5     5269.01     4633.85    321.60 o 
   5   0   5    73156.57    82560.41    633.08 o 
   7   0   5     1120.09     1111.04    199.79 o 
   7   0   5     1156.84     1037.71    347.31 o 
   9   0   5      419.66      498.20    185.46 o 
  11   0   5     5600.49     5910.54    449.73 o 
  13   0   5     2588.10     2842.94    451.41 o 
 -15   1   5      182.85      124.76    307.69 o 
 -14   1   5     1251.22     1204.19    478.39 o 
 -13   1   5      557.39      821.90    280.29 o 
 -12   1   5     2437.51     2135.26    356.58 o 
 -11   1   5     5679.96     5490.74    293.36 o 
 -10   1   5    10680.58    10240.50   1171.32 o 
 -10   1   5     4971.51     4931.42    209.06 o 
  -9   1   5      424.55      360.37    190.51 o 
  -9   1   5      423.73      399.15    238.98 o 
  -8   1   5     4073.01     3844.82    132.35 o 
  -7   1   5      959.38      951.72     94.84 o 
  -6   1   5    12803.29    12964.16    157.64 o 
  -5   1   5      800.41      752.78     55.64 o 
  -5   1   5     3345.08     3542.61    505.37 o 
  -4   1   5     2312.89     2034.11     73.34 o 
  -3   1   5     4760.90     4780.11     87.25 o 
  -2   1   5      191.47      194.31     26.13 o 
  -2   1   5      391.72      595.56    257.95 o 
  -1   1   5       25.54      162.27     26.98 o 
   0   1   5     3539.73     3429.23     74.60 o 
   0   1   5     7231.20     6929.28    245.73 o 
   1   1   5      726.84      843.82     53.53 o 
   2   1   5      169.21      227.60     39.20 o 
   3   1   5    23830.88    23150.70    365.85 o 
   3   1   5    20653.50    20936.20    245.73 o 
   4   1   5     8598.96     8389.74    150.47 o 
   5   1   5     9773.45     9685.39    171.97 o 
   6   1   5       42.95       76.71     64.49 o 
   7   1   5      150.75      -16.02    193.88 o 
   7   1   5       11.28      214.54    239.41 o 
   8   1   5      306.84      230.98    113.80 o 
   8   1   5      617.75      566.48    731.28 o 
   9   1   5      697.04      660.05    145.41 o 
  10   1   5     5205.03     6077.87    365.01 o 
  11   1   5     1243.27     1554.87    222.97 o 
  12   1   5     2147.58     2163.92    375.97 o 
  12   1   5     1843.82     2098.17    564.80 o 
  13   1   5       32.40     -219.17    219.17 o 
  14   1   5      943.24      952.99    316.96 o 
 -15   2   5       69.43      143.31    309.79 o 
 -14   2   5    43772.92    44306.08   1056.67 o 
 -13   2   5     1286.26     1066.79    273.97 o 
 -12   2   5     3245.21     3294.78    396.20 o 
 -11   2   5       70.91      106.64    136.56 o 
 -10   2   5      171.52      272.28    114.64 o 
 -10   2   5     2124.75     3265.70   1031.80 o 
  -9   2   5       61.26       37.09    237.30 o 
  -9   2   5       19.36       45.52    141.20 o 
  -8   2   5    13552.84    13313.15    221.28 o 
  -7   2   5      602.94      720.75     96.10 o 
  -6   2   5     2462.67     2391.53     96.10 o 
  -5   2   5     8717.91     9479.71    455.63 o 
  -5   2   5     3214.84     3248.42    110.43 o 
  -4   2   5       42.03       34.98     37.93 o 
  -4   2   5     3036.85     3417.01    489.77 o 
  -3   2   5       61.04       54.37     29.93 o 
  -2   2   5    32794.98    33430.82    249.10 o 
  -2   2   5    67094.21    66512.64    507.47 o 
  -1   2   5     6350.69     6075.76     83.03 o 
   0   2   5     9007.74     8929.67    140.78 o 
   0   2   5    18379.51    18005.59    391.14 o 
   1   2   5      391.68      420.65     50.16 o 
   2   2   5      866.62      755.31     54.79 o 
   3   2   5    14446.85    14723.87    380.60 o 
   3   2   5     8478.74     8655.28    145.41 o 
   4   2   5     2567.79     2515.02     95.68 o 
   5   2   5     5000.35     4815.51    130.24 o 
   6   2   5     5801.18     5568.71    190.51 o 
   7   2   5     5767.62     5562.39    288.72 o 
   7   2   5     1060.23     1159.09    346.46 o 
   8   2   5     3855.91     4113.31    212.85 o 
   8   2   5    15930.01    17038.27   1285.54 o 
   9   2   5     4200.79     4024.80    234.77 o 
  10   2   5     9836.21     9968.63    410.53 o 
  10   2   5     7427.24     8372.46    812.63 o 
  11   2   5      533.33      405.05    193.04 o 
  12   2   5      335.46      229.29    338.46 o 
  13   2   5      134.98      181.24    242.36 o 
 -15   3   5       31.06     -154.26    371.75 o 
 -14   3   5      709.86      797.46    393.25 o 
 -13   3   5      181.86      151.31    233.08 o 
 -12   3   5      222.76       42.99    328.76 o 
 -11   3   5    20559.73    19670.89    424.44 o 
 -10   3   5       97.28       26.13    130.24 o 
 -10   3   5      243.66     -288.72    856.47 o 
  -9   3   5     5927.90     5459.55    323.70 o 
  -9   3   5     5530.26     5862.07    503.68 o 
  -8   3   5       92.82      158.90     84.30 o 
  -7   3   5     2454.61     2571.50    121.39 o 
  -6   3   5      387.33      364.59     60.69 o 
  -5   3   5      295.33      373.02     61.12 o 
  -5   3   5      407.54      901.14    336.35 o 
  -4   3   5      750.01      798.72    311.48 o 
  -4   3   5        0.15       47.21     43.41 o 
  -3   3   5    25533.93    26582.89    211.17 o 
  -2   3   5      433.61      415.59     67.02 o 
  -2   3   5      887.10      999.77    109.59 o 
  -1   3   5     1087.58     1264.05     62.38 o 
   0   3   5     5481.13     5751.64    263.43 o 
   0   3   5     4146.95     4506.98     99.89 o 
   1   3   5     5630.65     5646.69    125.60 o 
   2   3   5       23.20       53.95     44.68 o 
   3   3   5    13796.77    13937.38    194.73 o 
   3   3   5    27701.42    28398.66    508.32 o 
   4   3   5      201.54      193.04     57.32 o 
   5   3   5    17798.40    17668.39    226.76 o 
   6   3   5     1931.39     1928.31    142.04 o 
   7   3   5      236.84      225.92    237.72 o 
   7   3   5      973.25      763.32    256.27 o 
   8   3   5       24.68        9.27    620.01 o 
   8   3   5        1.48        3.79    119.70 o 
   9   3   5     4112.59     3940.92    254.16 o 
  10   3   5      279.77      209.90    287.88 o 
  11   3   5     3905.31     4074.11    292.09 o 
  12   3   5      398.70      555.52    380.18 o 
  13   3   5     1123.76     1041.92    337.19 o 
 -14   4   5     5014.09     5404.33    571.54 o 
 -13   4   5     1472.52     1765.20    321.17 o 
 -12   4   5     3698.84     3588.56    399.57 o 
 -12   4   5     3665.40     3956.94    604.84 o 
 -11   4   5       71.35       59.43    154.69 o 
 -10   4   5     2225.00     1934.63    967.74 o 
 -10   4   5      429.74      476.28    157.64 o 
  -9   4   5    18461.59    17140.27    463.22 o 
  -9   4   5     5445.56     7180.91    581.65 o 
  -8   4   5     8298.92     7934.11    255.00 o 
  -7   4   5    12809.50    12391.35    267.65 o 
  -6   4   5     6832.46     6774.59    152.16 o 
  -5   4   5       13.32      -31.19     56.48 o 
  -5   4   5     2019.53     2124.30    389.88 o 
  -4   4   5     1263.66     1274.16     86.83 o 
  -4   4   5     1482.69     1575.53    542.03 o 
  -3   4   5     4576.02     4472.42    113.38 o 
  -2   4   5     2164.66     2195.54    142.88 o 
  -2   4   5     1058.06     1010.31    150.05 o 
  -1   4   5     3501.16     3726.81    100.74 o 
   0   4   5   140898.02   147406.91    885.13 o 
   0   4   5    60152.88    64544.71    423.60 o 
   1   4   5       12.36      141.62     46.36 o 
   2   4   5     5229.88     5178.83    116.75 o 
   2   4   5     5496.07     5102.97    778.49 o 
   3   4   5      382.51      856.89    147.52 o 
   3   4   5      407.59      757.42    243.20 o 
   4   4   5    52472.63    51791.72    354.47 o 
   5   4   5     7002.40     6861.00    195.57 o 
   6   4   5     7444.69     7062.89    214.96 o 
   7   4   5      136.00      275.65    238.98 o 
   7   4   5      142.40       72.07    280.71 o 
   8   4   5     8599.69     8144.01    320.33 o 
   8   4   5    11509.43    10966.30    910.42 o 
   9   4   5      134.31       72.07    122.65 o 
  10   4   5     2098.77     2190.06    335.51 o 
  10   4   5      684.48     1520.73    390.72 o 
  11   4   5     1993.24     1970.04    289.14 o 
  12   4   5    15333.19    15990.03    721.17 o 
  13   4   5      271.58      172.81    411.79 o 
 -14   5   5     1294.71     1378.27    769.22 o 
 -13   5   5      727.36      673.12    259.64 o 
 -12   5   5     1249.24     1621.47    432.45 o 
 -12   5   5       66.95      337.61    314.85 o 
 -11   5   5     1706.92     1624.00    217.07 o 
 -10   5   5     2761.77     2718.60    261.74 o 
 -10   5   5     5218.27     4826.05    765.85 o 
  -9   5   5      862.70      850.14    334.66 o 
  -9   5   5      489.18      530.65    263.85 o 
  -8   5   5     2146.08     2079.63    181.24 o 
  -7   5   5      988.81      960.57    168.60 o 
  -6   5   5    15711.29    15217.02    251.21 o 
  -5   5   5      911.05      896.93    317.38 o 
  -5   5   5      847.20      915.47    106.22 o 
  -4   5   5     2587.21     2563.92    116.75 o 
  -4   5   5     4521.91     3858.73    700.51 o 
  -3   5   5     1554.26     1519.05     97.36 o 
  -2   5   5       77.80      105.79    128.98 o 
  -2   5   5       38.03      114.22    131.50 o 
  -1   5   5      918.85      899.88     74.18 o 
   0   5   5     5217.75     5434.68    247.41 o 
   0   5   5     2506.71     2508.28    138.25 o 
   1   5   5      313.79      325.81     61.54 o 
   2   5   5     1275.30     1234.12     90.62 o 
   2   5   5     2274.72     2120.09    816.42 o 
   3   5   5    10371.86     9899.51    396.62 o 
   3   5   5     1229.78     1299.03    122.65 o 
   4   5   5     3346.80     3330.18    144.57 o 
   5   5   5     3673.78     3615.11    189.67 o 
   6   5   5      260.55      269.33    116.75 o 
   7   5   5      276.90       76.29    332.98 o 
   7   5   5       93.66       34.56    242.36 o 
   8   5   5      963.78      664.27    550.89 o 
   8   5   5       45.21      -42.99    158.48 o 
   9   5   5     2368.14     2199.75    217.49 o 
  10   5   5     3279.09     2683.62    380.60 o 
  10   5   5     1844.08     2456.02    534.03 o 
  11   5   5      741.06      676.49    245.73 o 
  12   5   5     1306.16     1194.08    459.84 o 
 -13   6   5     4021.39     3967.48    372.17 o 
 -12   6   5      167.01      198.52    426.97 o 
 -12   6   5      109.32      284.08    346.04 o 
 -11   6   5      320.55      406.32    190.09 o 
 -10   6   5       29.42      -12.22    179.55 o 
 -10   6   5       43.83     -112.12    727.07 o 
  -9   6   5      146.86      158.06    255.42 o 
  -9   6   5      148.50     -123.07    335.08 o 
  -8   6   5      954.45      845.51    153.84 o 
  -7   6   5     4965.60     4930.16    244.89 o 
  -6   6   5      482.33      460.69    122.23 o 
  -5   6   5    18527.40    17554.17    514.64 o 
  -5   6   5    10340.85    10236.28    245.31 o 
  -4   6   5      156.80      174.92     77.98 o 
  -4   6   5      297.57     1268.26    745.19 o 
  -3   6   5      343.02      418.96     77.98 o 
  -2   6   5      832.62      751.51    151.74 o 
  -1   6   5    11297.69    11335.10    191.36 o 
   0   6   5     1696.69     1555.72    200.63 o 
   0   6   5     1039.96      957.62    136.56 o 
   1   6   5     4022.43     3937.97    146.26 o 
   2   6   5       22.10       55.64     79.24 o 
   2   6   5       22.64     -535.71    815.58 o 
   3   6   5    19575.15    19423.47    542.03 o 
   3   6   5    11462.57    11336.37    308.53 o 
   4   6   5     2042.67     1942.22    150.47 o 
   5   6   5    27066.49    26470.77    406.32 o 
   6   6   5      260.32      229.29    129.82 o 
   7   6   5    11574.31    10814.14    499.04 o 
   7   6   5      575.75      647.41    391.98 o 
   8   6   5      320.46      270.60    582.50 o 
   8   6   5       80.52      -44.68    166.07 o 
   9   6   5     6412.38     6604.73    312.74 o 
  10   6   5       10.20       91.04    346.46 o 
  10   6   5      114.57       42.57    376.39 o 
  11   6   5      634.43      480.50    212.43 o 
 -12   7   5      742.62      271.02    471.65 o 
 -12   7   5       41.72      -86.41    403.36 o 
 -11   7   5     4680.76     4599.29    336.77 o 
 -10   7   5      326.11      459.42    224.23 o 
 -10   7   5     3826.56     4370.84    911.68 o 
  -9   7   5        7.35       59.85    287.88 o 
  -9   7   5      237.95      183.35    384.82 o 
  -8   7   5     1063.01     1019.58    174.92 o 
  -7   7   5      757.88      875.01    198.10 o 
  -6   7   5     2300.81     2372.98    193.04 o 
  -5   7   5      147.23      126.03    348.57 o 
  -5   7   5       48.33       93.99    168.17 o 
  -4   7   5      252.60      279.03     94.41 o 
  -4   7   5      299.87      568.17    759.52 o 
  -3   7   5     1371.19     1408.19    110.01 o 
  -2   7   5      310.44      319.07    185.88 o 
  -1   7   5      350.52      402.52    112.12 o 
   0   7   5     2064.71     2374.67    343.93 o 
   0   7   5     2580.08     2651.17    230.98 o 
   1   7   5     1645.75     1681.74    137.41 o 
   2   7   5      756.46      888.08    115.91 o 
   3   7   5     2352.02     2771.29    388.61 o 
   3   7   5      566.14      658.37    185.46 o 
   4   7   5     2422.57     2453.49    190.51 o 
   5   7   5     5715.34     5837.20    262.17 o 
   6   7   5     1359.85     1394.29    179.98 o 
   7   7   5       68.67       24.45    237.30 o 
   7   7   5      138.74       14.33    379.76 o 
   8   7   5     2206.17     2317.35    257.95 o 
   8   7   5     2283.38     2770.87    778.07 o 
   9   7   5      797.59      683.66    212.01 o 
  10   7   5     3114.92     3393.41    507.47 o 
 -11   8   5       59.65       41.73    236.03 o 
 -10   8   5      294.98      461.53    242.78 o 
 -10   8   5     2148.33     3044.41   1371.95 o 
  -9   8   5     1582.12     1947.70    526.86 o 
  -9   8   5     2657.81     2771.71    457.32 o 
  -8   8   5     3045.96     2867.81    257.95 o 
  -7   8   5     1343.97     1497.97    235.61 o 
  -6   8   5     4858.52     4693.70    256.27 o 
  -5   8   5       34.45      146.26    417.70 o 
  -5   8   5        8.81      -88.51    188.41 o 
  -4   8   5     1003.63     3350.84   1080.70 o 
  -4   8   5      595.90      770.90    141.62 o 
  -3   8   5       47.10       -4.21    113.80 o 
  -2   8   5      214.21      248.68    230.98 o 
  -1   8   5       75.59      212.43    111.69 o 
   0   8   5    69928.88    69409.54    721.59 o 
   0   8   5    34162.95    40895.81   1312.52 o 
   1   8   5       79.13      239.83    123.07 o 
   2   8   5     1655.57     1852.87    187.56 o 
   3   8   5      607.17     1184.38    445.51 o 
   3   8   5      183.80      606.94    311.48 o 
   4   8   5    10108.11    10021.32    303.05 o 
   5   8   5     1969.41     2207.34    250.79 o 
   6   8   5     2912.46     2852.22    222.12 o 
   7   8   5      231.44      324.97    406.74 o 
   7   8   5       27.65      -22.34    264.27 o 
   8   8   5     4939.93     4971.46    454.37 o 
   8   8   5     6504.18     6523.38    758.26 o 
   9   8   5      208.97      487.24    223.39 o 
  -9   9   5     1821.77     1790.91    564.37 o 
  -9   9   5     1972.86     2351.49    509.16 o 
  -8   9   5       12.91      220.44    195.57 o 
  -7   9   5      263.05      436.66    279.87 o 
  -6   9   5      367.11      500.73    201.89 o 
  -5   9   5     2814.59     2634.73    554.26 o 
  -5   9   5        8.89       34.98    228.03 o 
  -4   9   5      543.71      684.92    174.07 o 
  -3   9   5     6641.80     6761.10    291.67 o 
  -2   9   5     1231.61     1246.34    383.98 o 
  -1   9   5        1.99       -2.53    136.56 o 
   0   9   5      879.30      665.95    284.93 o 
   1   9   5      737.41      744.35    166.49 o 
   2   9   5        5.80      -44.26    182.50 o 
   3   9   5    11114.02    10111.94    673.96 o 
   3   9   5     7545.93     6810.42    665.95 o 
   4   9   5       90.81      134.88    154.26 o 
   5   9   5     9819.79     9194.78    379.76 o 
   6   9   5       85.82      110.43    171.97 o 
   7   9   5     1186.50     1709.56    493.56 o 
   7   9   5      617.68      730.44    478.39 o 
   8   9   5       83.72     -220.86    876.28 o 
   8   9   5       71.77       61.96    465.75 o 
  -7  10   5     1255.75     1113.15    374.28 o 
  -6  10   5       75.19      -10.54    241.09 o 
  -5  10   5     2937.24     3580.55    608.21 o 
  -5  10   5     1260.47     1435.59    536.56 o 
  -4  10   5       42.85       96.52    245.73 o 
  -3  10   5       30.49       66.17    401.68 o 
  -2  10   5     5705.40     5738.57    415.59 o 
  -1  10   5     2593.44     2377.20    244.89 o 
   0  10   5     6883.47     6622.01    378.50 o 
   1  10   5      192.95      248.68    179.98 o 
   2  10   5      489.60      512.11    211.59 o 
   2  10   5      493.59     1081.12   1095.45 o 
   3  10   5     6012.00     5688.84    622.12 o 
   3  10   5     4086.23     3799.30    510.84 o 
   4  10   5      163.46      194.31    182.50 o 
   5  10   5     7221.07     6847.51    383.55 o 
   6  10   5      212.60      128.13    458.16 o 
  -4  11   5      763.05      850.14    577.02 o 
  -3  11   5      389.20      215.80    332.13 o 
  -2  11   5       24.19       29.93    504.94 o 
  -1  11   5        8.13      259.22    243.62 o 
   0  11   5     1787.46     2009.24    488.51 o 
   1  11   5       45.68       -2.53    218.75 o 
   2  11   5     1117.22     1193.66    273.12 o 
   2  11   5     1782.43     1310.83   1339.91 o 
 -14   0   6      197.38      205.69    327.92 o 
 -12   0   6    32374.00    33322.07    906.20 o 
 -10   0   6    11527.56    11228.89    496.51 o 
  -8   0   6       18.86       34.98    114.64 o 
  -8   0   6    26310.51    27827.54    827.80 o 
  -6   0   6     5709.52     5666.50    168.60 o 
  -4   0   6     1590.78     1703.24     88.51 o 
  -2   0   6    10059.34     9966.53    155.53 o 
   0   0   6   193186.13   184629.02    746.04 o 
   2   0   6     1103.68     1114.42    100.74 o 
   4   0   6    22718.04    22044.29    490.61 o 
   4   0   6    19843.51    20880.14    492.30 o 
   6   0   6     4398.15     4557.14    212.85 o 
   8   0   6     7520.11     7603.66    586.29 o 
   8   0   6     5815.12     6649.41    432.87 o 
  10   0   6     1568.03     1946.01    297.57 o 
  12   0   6     8731.92     9407.21    542.88 o 
 -15   1   6      576.68     -663.00   1065.52 o 
 -15   1   6        5.64      -70.39    341.83 o 
 -14   1   6        6.60     -102.42    255.84 o 
 -13   1   6      102.39      -14.33    369.65 o 
 -12   1   6       28.73       -8.43    174.92 o 
 -11   1   6     8943.81     9102.90    394.94 o 
 -10   1   6     2223.90     2333.36    164.38 o 
  -9   1   6    13268.78    13416.41    244.89 o 
  -9   1   6    15405.38    15968.11   1145.19 o 
  -8   1   6      311.52      347.31     77.55 o 
  -8   1   6     2787.07     2825.66    322.86 o 
  -7   1   6       94.59      142.46     53.11 o 
  -6   1   6     2169.96     2354.44    107.90 o 
  -6   1   6     2095.62     2154.65    149.63 o 
  -5   1   6     2711.45     2817.65     93.57 o 
  -4   1   6    17727.24    18720.85    175.34 o 
  -3   1   6      103.65      155.95     34.56 o 
  -2   1   6      440.35      446.78     37.51 o 
  -1   1   6    10555.80    10466.41    127.71 o 
  -1   1   6    23218.62    21321.44    461.95 o 
   0   1   6       97.11      100.31     31.19 o 
   1   1   6    10433.85     9757.05    212.43 o 
   1   1   6     5385.58     5044.80    118.02 o 
   2   1   6       67.79        4.64     36.25 o 
   3   1   6    41671.46    40994.86    318.65 o 
   4   1   6       53.59      939.50    197.68 o 
   4   1   6        3.62       38.36     71.23 o 
   5   1   6       28.18       88.93     61.96 o 
   6   1   6    18519.92    19827.68    251.21 o 
   7   1   6     4266.10     4276.43    172.39 o 
   8   1   6      691.71     1131.28    302.21 o 
   8   1   6      180.47      188.83    166.91 o 
   9   1   6     1410.40     1793.01    175.76 o 
  10   1   6      650.77      628.02    174.50 o 
  11   1   6     9816.62    10519.52    488.51 o 
  11   1   6     7520.58    10243.45    878.38 o 
  12   1   6      160.02      -58.17    213.69 o 
  13   1   6       29.50      -75.45    413.90 o 
  13   1   6        1.02     -157.22    391.56 o 
 -15   2   6     1573.01     1933.79    512.11 o 
 -15   2   6     1600.13     2347.69   1279.64 o 
 -14   2   6     2217.71     2499.01    356.58 o 
 -13   2   6     2466.56     2717.34    423.17 o 
 -12   2   6      170.08      204.84    210.32 o 
 -11   2   6      943.19      915.90    291.25 o 
 -11   2   6      500.79      681.55    311.48 o 
 -10   2   6       51.63       90.62    101.16 o 
  -9   2   6     7058.84     6885.44    213.27 o 
  -9   2   6    18439.86    17669.66   1264.47 o 
  -8   2   6     9162.95     9753.25    248.26 o 
  -8   2   6    12724.48    12338.67    399.57 o 
  -7   2   6    14410.71    14090.38    211.59 o 
  -6   2   6     7179.93     6867.74    150.05 o 
  -5   2   6    84985.30    83847.63    423.60 o 
  -4   2   6     4611.87     4433.64    105.79 o 
  -4   2   6     5688.75     5794.21    476.70 o 
  -3   2   6       42.61       36.67     26.55 o 
  -2   2   6     2569.32     2631.36     68.28 o 
  -1   2   6     4347.55     4215.73    161.43 o 
  -1   2   6     2265.15     2297.54     75.03 o 
   0   2   6      242.73      396.62     48.89 o 
   1   2   6    10150.43     9960.21    182.08 o 
   1   2   6    53023.14    58247.24    628.44 o 
   2   2   6     2560.27     2413.45     97.36 o 
   3   2   6    37991.89    38467.61    265.54 o 
   4   2   6      253.86      312.74     73.34 o 
   4   2   6     8721.26     9035.04    362.48 o 
   5   2   6     9362.99     9158.53    171.97 o 
   6   2   6     8861.80     8531.78    233.93 o 
   7   2   6     3316.32     3133.35    178.71 o 
   8   2   6     3267.20     3113.96    293.36 o 
   8   2   6      922.07      679.02    344.36 o 
   9   2   6     4287.88     4353.98    252.05 o 
   9   2   6     5363.73     4007.94   1093.76 o 
  10   2   6      806.02      731.28    186.72 o 
  11   2   6     2136.64     2262.55    363.32 o 
  12   2   6      100.26      188.41    210.32 o 
  13   2   6     4123.45     4918.78    491.88 o 
 -15   3   6       61.60      440.03   1284.28 o 
 -15   3   6        1.94     -178.29    484.71 o 
 -14   3   6      516.57      681.97    285.77 o 
 -13   3   6      895.66      730.86    367.12 o 
 -12   3   6       20.48       13.49    210.32 o 
 -11   3   6       88.37       57.32    288.72 o 
 -11   3   6       86.60      330.45    312.32 o 
 -10   3   6     4083.55     3949.77    230.13 o 
  -9   3   6      291.90      300.10    117.17 o 
  -9   3   6      708.86     1082.38    825.28 o 
  -8   3   6    14651.52    14385.84    436.24 o 
  -8   3   6    11115.10    11206.13    370.91 o 
  -7   3   6      421.84      458.16     76.29 o 
  -6   3   6     2033.35     2015.14    127.71 o 
  -6   3   6     1385.84     1811.14    192.62 o 
  -5   3   6      548.63      549.20     72.50 o 
  -4   3   6    23267.24    23954.48    212.85 o 
  -4   3   6    30152.14    26569.82    854.36 o 
  -3   3   6       32.79      120.97     42.99 o 
  -3   3   6      658.94      502.84    393.25 o 
  -2   3   6    19856.33    21115.75    166.91 o 
  -1   3   6     2412.94     2429.46    103.69 o 
  -1   3   6     3831.81     4249.87    189.67 o 
   0   3   6     3430.38     3528.71    103.26 o 
   1   3   6      295.82      422.75    171.55 o 
   1   3   6      252.32      395.78     75.03 o 
   2   3   6    13823.70    13716.09    185.46 o 
   3   3   6      429.91      416.01     64.07 o 
   3   3   6     1057.70     1371.53    501.99 o 
   4   3   6     1436.22     1897.54    284.08 o 
   4   3   6      657.36      688.71     85.98 o 
   5   3   6     1257.98     1115.26     98.63 o 
   6   3   6    59834.04    58313.42    533.60 o 
   7   3   6      187.35      128.55    105.79 o 
   8   3   6     2537.55     2582.46    295.46 o 
   9   3   6      166.19      358.69    936.97 o 
   9   3   6       83.03       55.22    143.31 o 
  10   3   6       39.53      -36.25    157.64 o 
  11   3   6       14.65      -59.85    309.79 o 
  12   3   6      495.83      363.32    231.82 o 
  13   3   6      225.99      641.51    474.60 o 
 -14   4   6       15.96      213.27    280.29 o 
 -13   4   6    12984.12    13794.07    590.93 o 
 -12   4   6    12175.24    12119.07    398.31 o 
 -11   4   6     3838.24     3905.52    578.70 o 
 -11   4   6     4190.34     3936.71    364.17 o 
 -10   4   6     1690.30     1585.22    184.61 o 
  -9   4   6      716.93      324.13    807.57 o 
  -9   4   6      715.17      716.53    151.74 o 
  -8   4   6     2380.19     2571.50    249.52 o 
  -8   4   6      142.21      224.65    360.79 o 
  -7   4   6       36.93       42.57     77.13 o 
  -6   4   6      650.24      946.66    109.17 o 
  -5   4   6     5351.04     5269.03    131.93 o 
  -4   4   6      240.96      341.83     63.22 o 
  -4   4   6      264.19      359.53    321.60 o 
  -3   4   6     1384.88     1388.81     89.36 o 
  -3   4   6     6064.87     6356.47    590.51 o 
  -2   4   6     5563.04     5595.69    118.02 o 
  -1   4   6    22584.02    22946.28    302.21 o 
  -1   4   6    13343.88    14091.64    252.47 o 
   0   4   6    37929.65    38788.36    268.49 o 
   1   4   6    14685.05    15434.50    325.39 o 
   1   4   6     7285.69     7479.32    210.74 o 
   2   4   6       85.16       85.14     57.74 o 
   3   4   6    13601.20    12919.90    234.77 o 
   3   4   6    29716.72    26401.22   1380.80 o 
   4   4   6     7561.45     7299.77    191.36 o 
   4   4   6     7844.66     7595.65    344.36 o 
   5   4   6     8608.68     8291.11    231.40 o 
   6   4   6     3242.71     3261.48    202.74 o 
   7   4   6      587.01      539.51    136.56 o 
   8   4   6      535.24      535.29    307.69 o 
   8   4   6      485.26      409.69    450.57 o 
   9   4   6      172.85      162.27    153.84 o 
   9   4   6     1357.14     1243.81   1033.91 o 
  10   4   6      592.54      713.58    161.85 o 
  11   4   6    13831.53    13704.71    555.10 o 
  12   4   6     2870.11     2812.17    349.84 o 
 -14   5   6       55.66     -139.93    362.06 o 
 -13   5   6      299.74      631.39    396.62 o 
 -12   5   6      203.65      148.36    182.93 o 
 -11   5   6     5625.13     5818.23    411.79 o 
 -11   5   6     2538.30     3386.24    558.89 o 
 -10   5   6     3291.49     3329.34    245.31 o 
  -9   5   6    10761.15    10237.12    824.43 o 
  -9   5   6    10720.75    10133.86    365.43 o 
  -8   5   6     3407.99     3259.80    274.39 o 
  -7   5   6     2847.88     2619.98    181.66 o 
  -6   5   6      190.39      422.33    128.13 o 
  -5   5   6      675.99      766.69     83.88 o 
  -4   5   6     5645.07     5427.93    158.06 o 
  -4   5   6     9584.45     9616.69    504.94 o 
  -3   5   6      172.51      150.89     60.69 o 
  -2   5   6      433.33      450.99     71.65 o 
  -1   5   6    16439.83    16424.58    250.79 o 
  -1   5   6     6133.48     6993.77    281.98 o 
   0   5   6       31.43       25.29     54.37 o 
   1   5   6     6770.88     6431.92    260.90 o 
   1   5   6     1277.08     1434.33    150.89 o 
   2   5   6     6501.25     6655.73    163.96 o 
   3   5   6    33763.27    33108.38    380.18 o 
   3   5   6    41514.23    42870.48   1925.36 o 
   4   5   6      145.57      487.66    269.75 o 
   4   5   6      135.99      162.27    129.82 o 
   5   5   6      317.83      267.22    106.64 o 
   6   5   6     9981.23     9750.73    293.36 o 
   7   5   6     2898.56     3129.13    214.96 o 
   8   5   6     1433.86     1430.11    397.46 o 
   8   5   6      848.58      828.65    326.23 o 
   9   5   6     1143.08     1169.21    230.55 o 
   9   5   6     9652.45     9081.82   1329.38 o 
  10   5   6       37.69      -73.34    157.64 o 
  11   5   6     9667.61     9759.15    581.23 o 
  12   5   6       15.05     -230.98    230.98 o 
 -13   6   6       49.70      -50.16    415.17 o 
 -13   6   6       24.81       69.12    432.87 o 
 -12   6   6     1001.42     1140.13    238.98 o 
 -11   6   6       72.06       60.27    303.89 o 
 -11   6   6      107.32      222.97    377.65 o 
 -10   6   6      956.96     1033.91    192.20 o 
  -9   6   6      467.36      306.84    572.80 o 
  -9   6   6       93.71      231.82    181.66 o 
  -8   6   6    25949.17    24346.04    540.35 o 
  -8   6   6    16458.32    17167.67   1096.29 o 
  -7   6   6      353.86      294.62    126.45 o 
  -6   6   6    17725.82    17962.60    356.58 o 
  -5   6   6      175.89      276.92     93.57 o 
  -4   6   6     9215.43     9521.43    560.16 o 
  -4   6   6     6922.07     6603.89    188.41 o 
  -3   6   6       48.74       24.87     68.70 o 
  -2   6   6      146.68      190.51     79.24 o 
  -1   6   6      714.68      671.01    147.94 o 
  -1   6   6      310.66      331.71    300.52 o 
   0   6   6     2165.84     2057.71    132.35 o 
   1   6   6     1906.13     1594.91    228.45 o 
   1   6   6      175.09      383.55    117.60 o 
   2   6   6     5987.43     5836.78    188.41 o 
   3   6   6      690.07      646.99    111.69 o 
   3   6   6      780.51     1854.97   1042.76 o 
   4   6   6    14305.90    14329.78    466.17 o 
   4   6   6     4613.82     4032.81    276.08 o 
   5   6   6      315.96      341.83    118.86 o 
   6   6   6    35906.59    35933.62    513.79 o 
   7   6   6      704.37      706.84    168.17 o 
   8   6   6     9794.06     9284.56    536.13 o 
   8   6   6     4009.01     3798.46    727.91 o 
   9   6   6        3.60     -409.27    736.34 o 
   9   6   6        0.03      -83.45    172.81 o 
  10   6   6     2208.83     2172.35    257.11 o 
  11   6   6       49.23     -297.15    424.44 o 
 -12   7   6       93.94      228.45    232.24 o 
 -11   7   6     5544.07     5572.93    507.47 o 
 -11   7   6     4703.76     5485.26    606.10 o 
 -10   7   6      340.17     1065.95    886.81 o 
 -10   7   6      296.01      369.65    193.88 o 
  -9   7   6     6377.18     5655.12    373.02 o 
  -9   7   6     8256.61     7921.88    777.65 o 
  -8   7   6     2091.03     2117.98    336.35 o 
  -8   7   6     1921.15     3232.40    746.04 o 
  -7   7   6      144.11      212.43    138.67 o 
  -6   7   6      576.07      738.45    190.51 o 
  -5   7   6     1281.68     1375.74    136.98 o 
  -4   7   6     1899.68     1961.61    150.89 o 
  -4   7   6     1923.75     2387.31    518.01 o 
  -3   7   6      366.33      378.92     94.84 o 
  -3   7   6     2135.38     2244.01    798.72 o 
  -2   7   6     4389.66     4224.16    182.93 o 
  -1   7   6     3748.69     4101.93    240.67 o 
  -1   7   6     2292.07     4082.54    572.80 o 
   0   7   6      449.62      512.95    108.74 o 
   1   7   6     5631.33     5631.51    311.48 o 
   2   7   6      251.17      261.32    104.11 o 
   3   7   6     7029.99     7006.83    272.70 o 
   3   7   6    11610.93    10892.54   1471.84 o 
   4   7   6      280.77      305.16    164.80 o 
   4   7   6     1358.80     1962.45    406.32 o 
   5   7   6      206.13      231.82    132.35 o 
   6   7   6     9344.94     9196.89    339.30 o 
   7   7   6     1533.87     1413.25    204.42 o 
   8   7   6      951.50     1254.35    438.77 o 
   8   7   6      945.71     1205.04    337.19 o 
   9   7   6     2903.02     3339.04    877.54 o 
   9   7   6     1104.48     1196.19    262.17 o 
  10   7   6       58.31        4.64    198.94 o 
 -11   8   6     2565.71     2357.81    547.51 o 
 -11   8   6     2508.80     2563.07    627.60 o 
 -10   8   6      269.16      206.95    226.34 o 
 -10   8   6      269.92     -284.08    927.28 o 
  -9   8   6      694.99      756.99    264.27 o 
  -9   8   6     1488.63     2007.97    768.37 o 
  -8   8   6      485.05      663.00    346.89 o 
  -8   8   6      370.75     -241.51    513.37 o 
  -7   8   6      528.16      499.04    162.27 o 
  -6   8   6      216.43      379.34    213.27 o 
  -5   8   6     6161.48     5794.21    274.81 o 
  -4   8   6      183.98      116.33    136.56 o 
  -4   8   6      416.27      225.08    681.55 o 
  -3   8   6      851.41      892.29    131.08 o 
  -2   8   6      609.41      819.80    146.68 o 
  -1   8   6    17191.25    16920.67    370.49 o 
   0   8   6     7677.03     7943.80    262.17 o 
   1   8   6    10709.05    10471.47    406.32 o 
   1   8   6     4162.17     5268.19    404.21 o 
   2   8   6      625.02      556.79    149.63 o 
   3   8   6     4957.56     5101.28    303.05 o 
   4   8   6       88.94        2.53    239.83 o 
   4   8   6      204.57      863.21    389.88 o 
   5   8   6     5260.88     4862.72    263.85 o 
   6   8   6      295.21      230.55    236.03 o 
   7   8   6     1063.00     1071.85    190.51 o 
   8   8   6      493.61      275.23    478.39 o 
   8   8   6      273.24      150.47    395.78 o 
   9   8   6      120.91      156.79    256.27 o 
   9   8   6      199.20      461.95    884.71 o 
  -9   9   6       10.74       -5.48    253.74 o 
  -9   9   6       14.90      340.56   1001.04 o 
  -8   9   6     5374.44     5800.53    485.13 o 
  -7   9   6        9.24      -56.06    195.15 o 
  -6   9   6      711.83      877.96    258.37 o 
  -5   9   6       31.10       -8.01    188.41 o 
  -4   9   6    16624.95    15705.94   1163.73 o 
  -4   9   6     5917.32     6054.27    445.94 o 
  -3   9   6       35.36      175.34    160.17 o 
  -2   9   6     1375.87     1670.78    183.77 o 
  -1   9   6       69.49      401.68    267.22 o 
   0   9   6       16.52        4.21    142.88 o 
   1   9   6      265.39      408.00    332.98 o 
   1   9   6       68.45      -60.27    336.35 o 
   2   9   6    11096.99    11021.94    402.52 o 
   3   9   6       40.51       60.27    176.60 o 
   4   9   6      513.16      628.02    429.92 o 
   4   9   6      463.91      638.13    408.84 o 
   5   9   6       34.78      161.43    162.69 o 
   6   9   6    18831.56    18606.63    524.75 o 
   7   9   6       37.14      -55.64    206.53 o 
  -7  10   6     3100.11     3139.25    373.02 o 
  -6  10   6     3647.61     3720.48    509.58 o 
  -5  10   6    10360.50     9623.44    550.89 o 
  -4  10   6     1971.85     2098.59    960.57 o 
  -4  10   6     1331.64      933.18    453.52 o 
  -3  10   6      193.08      364.59    288.72 o 
  -2  10   6      169.21      142.88    190.09 o 
  -1  10   6      801.10      888.92    306.42 o 
   0  10   6      343.65      333.82    168.17 o 
   1  10   6     1762.67     2034.95    363.32 o 
   2  10   6      483.94      437.08    198.94 o 
   3  10   6     5261.76     5105.07    371.33 o 
   3  10   6     7096.80     7133.70   1344.97 o 
   4  10   6     2731.99     2760.33    476.70 o 
   4  10   6     2253.17     2426.93    555.94 o 
   5  10   6     2294.90     2292.90    254.16 o 
  -3  11   6        4.02      596.41    509.16 o 
  -2  11   6      147.50      300.52    334.24 o 
  -1  11   6     2552.76     3302.37    489.77 o 
   0  11   6      161.22      154.69    225.92 o 
   1  11   6     3019.75     3160.75    474.60 o 
   2  11   6      240.86      -34.14    449.31 o 
 -15   0   7       44.55      628.44    535.29 o 
 -13   0   7     1682.95     1339.07    355.74 o 
 -11   0   7      155.24       94.41    208.22 o 
  -9   0   7     3494.40     3328.50    196.41 o 
  -7   0   7     5793.97     6045.84    612.42 o 
  -7   0   7     3130.55     3251.37    163.96 o 
  -5   0   7     2152.60     2079.21    118.02 o 
  -3   0   7    11062.94    10413.31    168.17 o 
  -1   0   7    12694.07    13040.03    204.42 o 
   1   0   7     5796.17     5471.35    130.24 o 
   3   0   7    34729.27    32339.58    389.03 o 
   5   0   7    46139.02    49729.79    791.13 o 
   5   0   7    88060.68    89967.66   1040.66 o 
   7   0   7    21325.44    22671.89    409.69 o 
   9   0   7    43751.50    47975.56   1208.41 o 
  11   0   7     9679.46    10448.29    535.71 o 
  13   0   7       26.69      -87.67    440.88 o 
 -15   1   7      308.16      402.94    382.71 o 
 -15   1   7     1010.33     1596.60   1090.81 o 
 -14   1   7     6158.51     5723.82   1177.22 o 
 -14   1   7     2557.15     2371.30    454.79 o 
 -13   1   7      203.65      365.01    251.21 o 
 -12   1   7      429.05      474.60    281.98 o 
 -11   1   7       24.27      -10.54    149.21 o 
 -10   1   7    15174.56    15919.22    425.28 o 
  -9   1   7     5258.88     5157.76    171.12 o 
  -8   1   7    12992.23    12513.59    223.39 o 
  -7   1   7     1598.63     1824.63    294.20 o 
  -7   1   7       53.81       29.50     52.26 o 
  -6   1   7    10101.93     9845.14    162.27 o 
  -5   1   7      802.44      797.46     85.56 o 
  -4   1   7    11208.39    11979.14    148.36 o 
  -3   1   7      135.77      171.97     34.14 o 
  -2   1   7      431.51      458.58     43.41 o 
  -1   1   7      496.19      505.79     46.79 o 
   0   1   7    15527.48    15240.20    303.47 o 
   0   1   7     7641.07     8120.41    139.09 o 
   1   1   7     1771.60     1642.12     72.07 o 
   2   1   7    17502.38    17496.43    216.22 o 
   2   1   7    18156.20    15556.31    274.39 o 
   3   1   7     3333.89     3575.91    113.80 o 
   4   1   7     6398.54     5993.15    145.84 o 
   5   1   7     1619.18     1877.31    157.64 o 
   5   1   7     2976.55     2907.01    245.31 o 
   6   1   7    16392.31    15820.59    258.79 o 
   7   1   7      936.64     1300.29    161.43 o 
   8   1   7      871.41      989.23    146.26 o 
   9   1   7      429.34      416.85    376.39 o 
   9   1   7       31.96      149.63    172.39 o 
  10   1   7     1517.73     1774.47    215.38 o 
  11   1   7        8.27       14.33    190.09 o 
  12   1   7      201.61      -54.79    401.68 o 
  12   1   7      155.66      -39.62    383.55 o 
  13   1   7      148.27      273.97    247.41 o 
 -15   2   7      105.37      277.34    378.92 o 
 -15   2   7      220.25      400.41   1108.52 o 
 -14   2   7     7328.99     7813.98   1268.26 o 
 -14   2   7     3196.09     2988.78    464.90 o 
 -13   2   7      823.33      909.15    267.22 o 
 -12   2   7      804.57      602.73    351.94 o 
 -11   2   7     2398.87     2254.97    237.30 o 
 -10   2   7     2846.12     3193.62    335.08 o 
 -10   2   7     4181.77     3861.68    283.66 o 
  -9   2   7      273.05      272.28     96.10 o 
  -8   2   7      418.49      771.75    710.63 o 
  -8   2   7      236.94      268.07     80.50 o 
  -7   2   7       15.52       68.70     81.35 o 
  -7   2   7     1262.77     1092.08    231.82 o 
  -6   2   7     3194.79     3131.66    115.07 o 
  -5   2   7    25431.71    25050.78    235.19 o 
  -4   2   7     1103.41     1171.74     72.50 o 
  -3   2   7     7357.97     7369.31    101.58 o 
  -2   2   7       76.83      134.03     33.30 o 
  -1   2   7     7219.51     7593.97    115.49 o 
   0   2   7   156168.47   170182.48    770.90 o 
   0   2   7    88455.62    94177.48    719.90 o 
   1   2   7    27034.51    28126.80    258.79 o 
   2   2   7   144963.67   146515.03    833.71 o 
   2   2   7    68687.38    69686.45    630.13 o 
   3   2   7     1374.13     1335.70     82.19 o 
   4   2   7      196.02      208.64     61.96 o 
   4   2   7     8736.52     7261.41    856.47 o 
   5   2   7     1453.14     1648.86    274.81 o 
   5   2   7      127.66      241.09     85.98 o 
   6   2   7    16258.47    15310.59    290.83 o 
   7   2   7      202.96      201.05    153.00 o 
   8   2   7     1057.94     1127.06    145.41 o 
   9   2   7       29.50       52.26    288.72 o 
   9   2   7      866.45      984.18    363.32 o 
  10   2   7     1031.18      980.80    198.52 o 
  11   2   7       91.86      285.35    203.58 o 
  12   2   7     6349.64     7456.98    804.62 o 
  12   2   7     8605.66     8787.20    543.72 o 
  13   2   7     1841.98     2002.92    333.82 o 
 -15   3   7     2112.76     2654.12   1250.14 o 
 -15   3   7      192.05     -292.93    495.25 o 
 -14   3   7       20.25      -31.19    787.76 o 
 -14   3   7        4.28     -120.55    430.34 o 
 -13   3   7      333.90      457.74    261.32 o 
 -12   3   7      360.28      504.52    322.02 o 
 -11   3   7       13.55      -65.33    136.14 o 
 -10   3   7      240.88      437.08    316.54 o 
 -10   3   7      308.35      419.80    264.27 o 
  -9   3   7    12120.28    12094.63    287.03 o 
  -8   3   7       54.73       75.87     95.68 o 
  -8   3   7      344.52      291.25    681.13 o 
  -7   3   7      642.86      668.06    234.35 o 
  -7   3   7      143.03      192.62     85.14 o 
  -6   3   7       19.92       25.29     52.26 o 
  -5   3   7     2113.60     2147.91    122.65 o 
  -4   3   7      327.16      331.71     49.74 o 
  -3   3   7      284.75      295.04     49.74 o 
  -3   3   7      582.56      540.35    350.26 o 
  -2   3   7      598.69      568.59     48.47 o 
  -1   3   7     8395.28     8591.21    113.80 o 
   0   3   7     1651.07     1735.27    136.56 o 
   0   3   7       93.59      120.12     83.03 o 
   1   3   7     3918.72     3734.81    117.60 o 
   2   3   7      328.14      303.47    153.84 o 
   2   3   7      327.41      439.61     98.21 o 
   3   3   7      926.36      839.61     72.07 o 
   4   3   7       43.14       38.78     64.07 o 
   4   3   7       44.11      -77.55    588.82 o 
   5   3   7     4141.10     3954.41    233.08 o 
   5   3   7    17246.04    17694.11    470.38 o 
   6   3   7      169.73      142.04    102.84 o 
   7   3   7     1270.53     1243.39    185.03 o 
   8   3   7       10.62      -25.29    125.60 o 
   9   3   7     2651.05     3427.13    567.75 o 
   9   3   7     2901.89     2643.58    390.30 o 
  10   3   7        0.10      -26.98    165.22 o 
  10   3   7        1.86    -1140.55   1140.55 o 
  11   3   7      387.66      246.15    187.14 o 
  12   3   7      255.60      395.78    375.97 o 
  13   3   7      313.77      -50.58    537.40 o 
 -14   4   7      510.27      682.81    513.37 o 
 -14   4   7      951.10     1407.35    721.17 o 
 -13   4   7      374.53      615.80    259.64 o 
 -12   4   7    23224.22    24610.32    538.24 o 
 -11   4   7      301.51      335.51    159.32 o 
 -10   4   7     5947.69     6172.71    327.50 o 
  -9   4   7     1215.35     1339.91    159.32 o 
  -8   4   7      733.02      732.97    128.98 o 
  -8   4   7    11172.69    11901.16   1081.54 o 
  -7   4   7     2259.32     2770.87    207.79 o 
  -7   4   7     3218.24     3640.82    292.93 o 
  -6   4   7     1886.60     1875.63    126.45 o 
  -5   4   7      414.38      380.18     92.73 o 
  -4   4   7     6670.58     6669.64    140.36 o 
  -3   4   7     8129.44     8242.22    157.22 o 
  -3   4   7    16631.76    18595.25    679.86 o 
  -2   4   7     4474.74     4357.77     98.21 o 
  -1   4   7     1714.31     1686.80     83.88 o 
   0   4   7    30583.31    31065.00    366.27 o 
   0   4   7    17543.40    17638.47    366.27 o 
   1   4   7     1028.90     1013.68     90.20 o 
   2   4   7     3365.03     3365.59    191.78 o 
   2   4   7     5449.87     5766.39    235.19 o 
   3   4   7     2509.58     2633.88    141.20 o 
   4   4   7      752.80      755.31    102.84 o 
   4   4   7     3537.07     4055.57    724.96 o 
   5   4   7    17220.96    16604.98    490.19 o 
   5   4   7     8843.43     8025.15    339.30 o 
   6   4   7      548.45      601.89    127.71 o 
   7   4   7     7241.90     6785.97    279.03 o 
   8   4   7     1996.44     2116.30    198.10 o 
   9   4   7     8295.41     7707.35    437.51 o 
  10   4   7       27.21       60.69    171.55 o 
  10   4   7     6711.29     7482.27   1417.05 o 
  11   4   7     1618.37     1310.41    264.27 o 
  12   4   7      231.88       13.91    434.98 o 
 -14   5   7     1669.44     1584.38    635.18 o 
 -14   5   7     5111.76     5502.96   1761.82 o 
 -13   5   7        0.42      171.55    259.64 o 
 -12   5   7      692.75      812.21    281.55 o 
 -11   5   7       73.06       86.41    163.12 o 
 -10   5   7    11315.46    11457.75    396.62 o 
  -9   5   7     1906.47     2059.82    193.04 o 
  -8   5   7     4047.23     3995.29    232.66 o 
  -8   5   7    22990.75    22131.54   1372.79 o 
  -7   5   7     2208.63     2053.07    268.07 o 
  -7   5   7     1041.22     1030.12    278.18 o 
  -6   5   7    12257.86    11571.14    234.77 o 
  -5   5   7      675.40      746.46    128.98 o 
  -4   5   7     3170.49     3328.50    126.45 o 
  -3   5   7      746.84      696.72     82.61 o 
  -3   5   7     1527.94     1591.54    370.07 o 
  -2   5   7      114.14      180.40     53.53 o 
  -1   5   7      588.52      684.92     69.55 o 
   0   5   7     6732.36     6690.29    253.74 o 
   0   5   7     2890.32     2869.08    244.89 o 
   1   5   7     1880.89     1914.82    117.60 o 
   2   5   7    10581.67    10335.33    300.52 o 
   2   5   7     6858.57     6973.96    335.93 o 
   3   5   7      638.88      811.79    104.95 o 
   4   5   7      584.89      631.81    126.87 o 
   4   5   7    10553.20    10665.36    725.80 o 
   5   5   7     4538.06     4822.68    374.28 o 
   5   5   7      922.66      988.81    193.04 o 
   6   5   7    11985.61    11296.33    299.68 o 
   7   5   7      139.64      277.34    190.51 o 
   8   5   7     3449.47     3237.88    237.30 o 
   9   5   7      517.85      310.64    416.43 o 
   9   5   7      513.01      155.53    511.69 o 
  10   5   7      750.05      891.03    205.27 o 
  10   5   7     1709.87     1904.71   1320.52 o 
  11   5   7        0.98     -197.68    217.91 o 
 -13   6   7     2743.48     2581.20    335.51 o 
 -12   6   7      343.62      577.44    304.32 o 
 -11   6   7     7611.90     7218.00    346.46 o 
 -10   6   7      119.59      331.71    313.59 o 
 -10   6   7       63.64      152.58    503.26 o 
  -9   6   7       19.45       79.24    141.62 o 
  -8   6   7      329.99      608.21    689.56 o 
  -8   6   7       84.08      153.42    147.10 o 
  -7   6   7     5547.01     5710.33    307.69 o 
  -6   6   7      118.05      154.69     97.79 o 
  -5   6   7    70380.80    69933.45    547.51 o 
  -4   6   7       42.95       43.41     72.92 o 
  -3   6   7     8707.16     8487.10    218.33 o 
  -3   6   7    17813.70    18123.60    538.24 o 
  -2   6   7      547.57      551.31     95.68 o 
  -1   6   7     9554.33     9718.69    220.02 o 
   0   6   7     1447.71     1453.29    188.83 o 
   0   6   7      275.19      376.81    161.01 o 
   1   6   7    28576.77    27304.05    343.93 o 
   2   6   7     1818.80     1680.90    260.48 o 
   2   6   7     1860.72     1923.68    228.03 o 
   3   6   7     2275.25     2307.23    161.01 o 
   4   6   7       22.90      -41.73    571.54 o 
   4   6   7        9.90       19.39    114.64 o 
   5   6   7     5903.95     6517.90    426.13 o 
   5   6   7      337.42      488.93    183.77 o 
   6   6   7       12.17      -86.41    123.07 o 
   7   6   7     3391.12     3466.32    273.12 o 
   8   6   7       40.38       16.44    165.22 o 
   9   6   7     2979.66     2988.36    485.98 o 
   9   6   7     1896.09     2043.80    401.68 o 
  10   6   7       85.25      110.85    187.56 o 
  10   6   7      137.19      816.00   1364.78 o 
  11   6   7      208.73      389.03    266.38 o 
 -12   7   7      361.50      470.38    354.47 o 
 -11   7   7       14.29      104.95    191.36 o 
 -10   7   7     6646.29     6947.82    436.24 o 
  -9   7   7     2205.94     2302.59    268.49 o 
  -9   7   7     9204.80     9840.08    969.85 o 
  -8   7   7     7422.69     6972.69    372.60 o 
  -8   7   7    13740.80    12741.61    801.67 o 
  -7   7   7       72.86      179.13    290.83 o 
  -7   7   7       14.49      111.69    399.99 o 
  -6   7   7     5693.24     5605.38    243.62 o 
  -5   7   7      343.11      366.27    161.01 o 
  -4   7   7     3378.43     3478.97    177.03 o 
  -3   7   7      281.95      267.22    109.17 o 
  -3   7   7      576.83      331.71    523.91 o 
  -2   7   7     1691.47     1959.92    156.37 o 
  -1   7   7     4844.45     4721.52    192.62 o 
   0   7   7     3917.59     4146.61    230.55 o 
   1   7   7     1204.75     1224.00    139.51 o 
   2   7   7     1555.50     1501.77    245.31 o 
   2   7   7      356.57      596.41    217.49 o 
   3   7   7       45.28       12.64    120.97 o 
   4   7   7     3487.36     3468.85    235.19 o 
   4   7   7     5111.76     5059.98    732.13 o 
   5   7   7     1269.40     1312.10    383.55 o 
   5   7   7       82.30      211.17    203.16 o 
   6   7   7     7352.63     7001.77    298.41 o 
   7   7   7      395.72      613.27    237.72 o 
   8   7   7      615.16      533.60    200.63 o 
   9   7   7      706.90      863.63    358.27 o 
   9   7   7      732.26      569.43    483.87 o 
  10   7   7      165.00      206.11    256.69 o 
 -11   8   7       51.55     -134.03    234.35 o 
 -10   8   7     4632.56     5141.32    451.84 o 
  -9   8   7      260.69      440.03    221.70 o 
  -9   8   7     2341.41     3001.00    937.39 o 
  -8   8   7      754.94     1122.43    242.36 o 
  -8   8   7     5026.79     5346.59    738.87 o 
  -7   8   7       40.14       63.64    461.95 o 
  -7   8   7      320.73     3613.85    323.28 o 
  -6   8   7     3333.48     3518.17    259.64 o 
  -5   8   7     2013.79     1941.80    236.88 o 
  -4   8   7     6578.54     6499.36    255.84 o 
  -3   8   7     2171.67     2560.55    233.93 o 
  -2   8   7      971.41      963.52    139.51 o 
  -1   8   7       86.94      155.53    118.86 o 
   0   8   7    14233.29    14956.96    365.01 o 
   1   8   7      694.58      737.18    142.46 o 
   2   8   7     2569.17     2740.94    321.17 o 
   3   8   7     1110.47     1337.38    211.59 o 
   4   8   7     3265.89     2796.16    239.83 o 
   5   8   7     2585.52     3222.70    496.09 o 
   5   8   7      456.11      564.37    262.17 o 
   6   8   7      532.20      517.17    181.24 o 
   7   8   7       26.92      177.87    267.65 o 
   8   8   7     2098.84     2225.88    244.89 o 
   9   8   7      242.27      383.98    373.02 o 
  -9   9   7     5481.92     5936.67    448.04 o 
  -8   9   7     1921.00     1767.30   1538.01 o 
  -8   9   7     1240.26     1348.76    307.27 o 
  -7   9   7      556.20      520.54    432.87 o 
  -7   9   7      517.63      845.93    663.00 o 
  -6   9   7     1055.03      923.90    234.35 o 
  -5   9   7      136.11      515.48    364.59 o 
  -4   9   7      107.47     -171.12    171.12 o 
  -3   9   7      351.80      440.88    174.07 o 
  -2   9   7       96.52      136.98    150.47 o 
  -1   9   7     1198.89     1155.30    170.28 o 
   0   9   7      137.11      157.22    253.74 o 
   1   9   7     1552.61     1581.01    200.21 o 
   2   9   7      378.74       10.96    342.67 o 
   3   9   7     1477.90     1628.21    238.98 o 
   4   9   7      124.86      126.87    167.75 o 
   5   9   7     9444.21     9683.71    608.63 o 
   5   9   7      812.28      612.84    424.02 o 
   6   9   7       28.46      -10.96    177.45 o 
   7   9   7       16.10     -177.45    290.83 o 
  -7  10   7     2500.77     2166.03   1454.98 o 
  -6  10   7      718.01      716.11    279.45 o 
  -5  10   7    10020.51    10404.46    620.85 o 
  -4  10   7      419.47      438.35    294.20 o 
  -3  10   7     1334.17     1658.56    358.69 o 
  -3  10   7     2729.54     3485.29    973.22 o 
  -2  10   7       51.24       63.22    237.72 o 
  -2  10   7      253.18      698.83    901.99 o 
  -1  10   7     2508.79     2695.00    299.26 o 
   0  10   7     1174.79     1377.43    338.46 o 
   1  10   7     4498.96     4235.96    338.03 o 
   2  10   7    15725.92    16044.82    640.66 o 
   3  10   7       27.23       24.02    198.10 o 
   4  10   7        6.68      158.06    197.26 o 
   4  10   7     1787.60     1891.22   1330.22 o 
   5  10   7      137.90      271.02    453.52 o 
   5  10   7      664.90     1693.96    728.33 o 
  -3  11   7       92.86       43.83    528.13 o 
  -2  11   7     2876.23     2990.89    698.83 o 
  -1  11   7        4.78      -30.35    225.92 o 
   0  11   7     2385.39     2441.69    534.87 o 
   1  11   7       15.16       26.98    224.65 o 
 -14   0   8     2366.95     1709.14    633.50 o 
 -12   0   8     6236.68     6711.79    487.66 o 
 -10   0   8      358.38      324.55    163.54 o 
  -8   0   8     7484.30     7237.81    214.96 o 
  -6   0   8     5855.88     5711.18    177.87 o 
  -6   0   8    17175.92    17447.11    774.28 o 
  -4   0   8   308985.75   317145.13   1139.28 o 
  -2   0   8      556.43      612.42     70.81 o 
   0   0   8      729.42      844.24     93.57 o 
   2   0   8     4831.20     4661.67    161.43 o 
   4   0   8      118.33      186.72     98.63 o 
   6   0   8       35.14      117.17    135.72 o 
   6   0   8     1206.60     1420.00    428.23 o 
   8   0   8    38486.48    44856.12    839.18 o 
  10   0   8       15.62      395.36    303.05 o 
  10   0   8     2040.23     1559.09    711.05 o 
  12   0   8      174.11     -139.93    330.03 o 
 -15   1   8      127.66      230.55    292.93 o 
 -14   1   8      771.48      422.33    672.70 o 
 -14   1   8      613.81      622.12    450.99 o 
 -13   1   8     2260.70     2145.80    394.51 o 
 -13   1   8     2903.89     2957.17    957.62 o 
 -12   1   8      913.28      966.90    239.83 o 
 -11   1   8      530.57      595.99    250.36 o 
 -10   1   8     1221.46     1139.71    150.47 o 
  -9   1   8     1372.33     1244.66    268.07 o 
  -9   1   8      455.92      555.94    124.76 o 
  -8   1   8     5006.91     4938.16    155.53 o 
  -7   1   8     5043.65     4971.46    142.04 o 
  -6   1   8     7626.14     7507.56    327.08 o 
  -6   1   8     6805.29     6424.76    177.45 o 
  -5   1   8    30888.63    30625.81    267.22 o 
  -4   1   8     3428.63     4445.44    112.54 o 
  -3   1   8     4639.21     4640.17     99.47 o 
  -2   1   8       57.92      -11.80     36.67 o 
  -2   1   8    18598.28     8682.67    574.07 o 
  -1   1   8       52.64      172.39     41.31 o 
   0   1   8     9650.64    10035.23    144.99 o 
   1   1   8      128.31      494.41    118.02 o 
   1   1   8       57.80      208.22     66.60 o 
   2   1   8     1228.97     1078.59     71.23 o 
   3   1   8    45817.24    47081.58    391.56 o 
   3   1   8    17014.33    18776.91    462.79 o 
   4   1   8    10182.38     9884.34    185.46 o 
   5   1   8    10013.87     9258.85    191.36 o 
   6   1   8      145.15      136.56    241.93 o 
   6   1   8      133.35       77.98    113.38 o 
   7   1   8     3401.39     3279.18    178.29 o 
   8   1   8    18359.31    20503.33    398.73 o 
   9   1   8        4.94      111.69    132.35 o 
  10   1   8     1990.43     2470.77    523.91 o 
  10   1   8     1906.94     2015.56    368.38 o 
  11   1   8     3815.99     3950.19    328.76 o 
  12   1   8       27.96       26.98    217.07 o 
  13   1   8     1818.73     2455.59    648.67 o 
  13   1   8     2038.18     2056.87    496.51 o 
 -15   2   8      482.99      583.76    311.48 o 
 -14   2   8     1030.73      361.64    724.54 o 
 -14   2   8       10.34      375.13    414.75 o 
 -13   2   8    12500.32    12506.84    948.35 o 
 -13   2   8     4271.24     3957.36    639.82 o 
 -12   2   8      495.55      455.63    226.34 o 
 -11   2   8    29903.14    29547.22    580.39 o 
 -10   2   8     4174.77     4389.39    212.85 o 
  -9   2   8     6859.31     6842.87    338.88 o 
  -9   2   8     7802.61     7820.73    308.11 o 
  -8   2   8     5941.07     5854.90    167.33 o 
  -7   2   8     2578.87     2419.77    118.44 o 
  -6   2   8      274.78      392.83    242.78 o 
  -6   2   8       25.36       44.68     64.91 o 
  -5   2   8    11893.63    11679.88    171.97 o 
  -4   2   8      630.17     1741.17     95.26 o 
  -3   2   8    20116.51    20307.34    167.75 o 
  -2   2   8     1029.65     1090.81     59.01 o 
  -1   2   8     2863.48     2919.23     86.41 o 
   0   2   8    15131.51    15997.61    206.11 o 
   1   2   8    42268.71    44396.27    617.90 o 
   1   2   8    93967.17    96588.41    683.66 o 
   2   2   8    14286.46    13965.19    212.43 o 
   3   2   8     8166.21     8079.10    201.05 o 
   3   2   8     1340.44     1743.70    255.00 o 
   4   2   8       18.76        8.43     59.43 o 
   5   2   8     4775.04     4557.56    149.63 o 
   5   2   8     7518.96     6010.01    974.90 o 
   6   2   8     5609.80     5520.24    343.51 o 
   6   2   8     4500.94     4268.84    296.73 o 
   7   2   8     2919.66     2788.15    181.66 o 
   8   2   8       69.02       61.12    185.88 o 
   9   2   8      284.63      263.01    155.11 o 
  10   2   8     1498.61     1806.08    440.46 o 
  10   2   8      129.90      247.41    284.08 o 
  11   2   8     1186.28     1424.63    246.99 o 
  12   2   8     1598.46     1628.21    280.71 o 
  13   2   8    11385.29    11433.31    703.04 o 
 -15   3   8       39.19      -34.14    361.22 o 
 -14   3   8     2713.65     3159.48    809.68 o 
 -14   3   8     2593.44     2127.68    610.32 o 
 -13   3   8      589.80      835.39    620.85 o 
 -13   3   8       98.82      318.22    411.79 o 
 -12   3   8      493.32      473.75    198.10 o 
 -11   3   8      450.08      424.86    229.71 o 
 -10   3   8      518.05      510.00    135.72 o 
  -9   3   8       83.27      181.66    201.47 o 
  -8   3   8    16544.88    15977.80    296.31 o 
  -7   3   8       34.02      115.91     77.98 o 
  -6   3   8     6729.95     6558.79    174.07 o 
  -6   3   8    16341.10    15529.76    398.31 o 
  -5   3   8     1006.76      876.70     85.14 o 
  -4   3   8    12358.39    11773.45    198.94 o 
  -3   3   8      353.81      395.78     48.47 o 
  -2   3   8    30917.43    26220.41    606.94 o 
  -2   3   8     6582.95     6464.38    122.65 o 
  -1   3   8      716.97      803.36     57.32 o 
   0   3   8    12721.24    12667.85    190.51 o 
   1   3   8      332.26      665.95    150.47 o 
   1   3   8       37.11      228.03    115.07 o 
   2   3   8     1532.64     1533.80    104.11 o 
   3   3   8      603.13      579.13    153.84 o 
   3   3   8       63.62       85.98    110.85 o 
   4   3   8    20516.43    19683.53    252.47 o 
   5   3   8      361.17      298.41    106.64 o 
   5   3   8      538.75      519.70    717.80 o 
   6   3   8      704.11      495.25    186.72 o 
   6   3   8      951.82      807.57    317.38 o 
   7   3   8       29.59        6.32    120.12 o 
   8   3   8    45119.67    45857.57    605.26 o 
   9   3   8       43.48      119.70    146.68 o 
  10   3   8     4063.56     4173.16    478.39 o 
  10   3   8     4008.85     4919.62    522.65 o 
  11   3   8       57.11       70.39    187.98 o 
  12   3   8       60.45       37.93    212.01 o 
 -14   4   8      343.03      394.09    681.55 o 
 -14   4   8      212.45       29.93    480.08 o 
 -13   4   8      144.82     -149.21    410.11 o 
 -13   4   8      160.25       55.22    630.13 o 
 -12   4   8      723.52      702.62    217.91 o 
 -11   4   8      700.14     1099.66    249.94 o 
 -10   4   8      295.16      331.29    144.57 o 
  -9   4   8     2208.52     2390.26    256.27 o 
  -8   4   8     2905.23     2840.84    177.87 o 
  -7   4   8     5443.06     5373.56    181.66 o 
  -6   4   8     6359.09     6661.63    292.51 o 
  -6   4   8    10607.21     9998.56    320.75 o 
  -5   4   8     4524.99     4270.95    122.65 o 
  -4   4   8    35615.77    36255.64    299.26 o 
  -3   4   8    65615.51    65514.13    396.20 o 
  -2   4   8       22.20        0.00     43.41 o 
  -2   4   8      274.22       34.56    330.03 o 
  -1   4   8      209.42      221.28     45.94 o 
   0   4   8      414.00      393.25     68.28 o 
   1   4   8     5514.97     5381.57    221.28 o 
   1   4   8     3267.63     3430.92    243.20 o 
   2   4   8       12.68       23.18     63.64 o 
   3   4   8     6686.11     6522.96    257.95 o 
   3   4   8     2572.72     2843.36    316.54 o 
   4   4   8       33.50        6.32     77.98 o 
   5   4   8    13564.61    12878.59    309.37 o 
   5   4   8    14396.41    15587.50   1216.84 o 
   6   4   8      148.36      110.43    326.23 o 
   6   4   8        6.12      209.48    173.23 o 
   7   4   8     2621.93     2414.29    202.31 o 
   8   4   8    11730.49    10670.84    353.21 o 
   9   4   8     2287.38     2254.12    224.65 o 
  10   4   8     1504.11     1524.53    439.61 o 
  10   4   8       95.46      277.34    381.45 o 
  11   4   8     4014.28     4183.70    317.80 o 
  12   4   8      335.34      247.41    286.61 o 
 -14   5   8       19.87     -273.12    494.83 o 
 -14   5   8      103.71      496.94    995.98 o 
 -13   5   8     3220.49     3402.26    470.38 o 
 -13   5   8     3415.87     2963.07    727.49 o 
 -12   5   8      133.08      220.44    186.30 o 
 -11   5   8       71.14      -23.60    252.05 o 
 -10   5   8       11.06      -31.19    142.04 o 
  -9   5   8      649.23      543.30    255.42 o 
  -8   5   8     3185.12     3027.56    206.95 o 
  -7   5   8     1840.52     1730.63    158.06 o 
  -7   5   8     4209.72     3681.28    833.28 o 
  -6   5   8      607.42      738.45    181.66 o 
  -6   5   8     3138.65     3335.66    292.51 o 
  -5   5   8     8779.06     8433.15    204.00 o 
  -4   5   8     2154.17     3046.52    136.98 o 
  -3   5   8     2267.42     2335.47    117.60 o 
  -2   5   8     3766.61     3738.61    124.76 o 
  -2   5   8     9670.61     9973.27    953.41 o 
  -1   5   8     1849.85     1858.77     99.47 o 
   0   5   8     3689.61     3634.50    140.78 o 
   1   5   8      549.10      718.22    161.43 o 
   1   5   8       26.68       78.40    149.21 o 
   2   5   8      630.91      692.93    102.00 o 
   3   5   8    30332.57    30843.30    464.90 o 
   3   5   8    15121.25    15823.96    588.82 o 
   4   5   8     3537.10     3288.46    181.24 o 
   5   5   8     5679.65     5679.14    244.04 o 
   5   5   8     7613.65     8607.23   1052.04 o 
   6   5   8      175.20      176.18    184.61 o 
   6   5   8      273.16      132.77    346.46 o 
   7   5   8     3055.33     3054.95    223.81 o 
   8   5   8     5492.91     5579.25    303.05 o 
   9   5   8      335.06      385.24    176.60 o 
  10   5   8     1571.50     1570.47    550.89 o 
  10   5   8     1557.24     1857.08    333.82 o 
  11   5   8     3595.65     3897.09    366.27 o 
  11   5   8     7550.50     5520.24   1709.14 o 
 -13   6   8       82.02     -193.88    322.86 o 
 -13   6   8      292.25     1189.02   1003.14 o 
 -12   6   8     1372.70     1314.62    236.03 o 
 -11   6   8     1191.90     1238.33    291.67 o 
 -10   6   8     9172.83     8908.17    343.51 o 
  -9   6   8      148.98      291.67    261.74 o 
  -8   6   8    11190.00    10803.18    318.22 o 
  -7   6   8       16.84       26.98    124.34 o 
  -7   6   8      162.93     -214.54    832.02 o 
  -6   6   8      953.08      961.42    259.64 o 
  -6   6   8      357.14      412.64    180.82 o 
  -5   6   8      622.27      626.75    108.74 o 
  -4   6   8      215.51      211.17    131.93 o 
  -3   6   8       59.24      136.56     78.40 o 
  -2   6   8     2192.79     2300.07    135.72 o 
  -2   6   8     9432.36    10006.15   1120.74 o 
  -1   6   8      134.59      442.56     97.79 o 
   0   6   8    37410.43    39289.93    382.29 o 
   1   6   8      617.13     1561.62    193.04 o 
   1   6   8      579.45      579.13    248.26 o 
   2   6   8    37487.39    38190.27    428.65 o 
   3   6   8      335.25      359.53    246.15 o 
   3   6   8      342.83      245.73    217.49 o 
   4   6   8      514.38      600.62    125.18 o 
   5   6   8       46.44       66.17    143.31 o 
   5   6   8      195.44      260.48    529.81 o 
   6   6   8    10516.20    10086.23    453.94 o 
   6   6   8    11118.36    10751.76    533.60 o 
   7   6   8       22.96      104.95    145.84 o 
   8   6   8      171.57      257.95    241.93 o 
   9   6   8       77.49        1.26    182.08 o 
  10   6   8     5872.03     5357.97    582.92 o 
  10   6   8      550.50     1030.12    354.05 o 
 -12   7   8       52.12      126.45    213.27 o 
 -11   7   8      613.77      696.72    306.42 o 
 -10   7   8       56.36      104.11    180.40 o 
  -9   7   8      486.11      448.04    323.28 o 
  -9   7   8      145.99      179.55    513.79 o 
  -8   7   8     3266.42     3011.96    255.00 o 
  -8   7   8     3544.98     3966.21   1148.56 o 
  -7   7   8     2177.15     2110.40    210.74 o 
  -7   7   8     2186.19     2272.67    977.01 o 
  -6   7   8     3040.65     3230.29    359.95 o 
  -6   7   8      632.54      616.22    273.97 o 
  -5   7   8     5523.08     5273.25    206.95 o 
  -4   7   8     1107.66     1509.35    213.27 o 
  -3   7   8      165.01      200.21    103.26 o 
  -2   7   8       23.02       -2.53    100.31 o 
  -2   7   8     2009.83     2721.98    969.85 o 
  -1   7   8       45.20       -4.64    100.31 o 
   0   7   8     1324.04     1441.91    144.99 o 
   1   7   8      178.05      480.08    220.44 o 
   1   7   8        7.21       82.61    252.05 o 
   2   7   8       38.60       45.52    115.07 o 
   3   7   8    17662.07    17057.24    451.84 o 
   3   7   8    10131.09    13551.71    966.05 o 
   4   7   8     4962.45     4829.00    228.45 o 
   5   7   8     5037.51     4767.04    647.83 o 
   5   7   8     5022.87     4323.63    311.90 o 
   6   7   8      138.82     -150.05    416.43 o 
   6   7   8       67.00     -152.58    212.85 o 
   7   7   8      842.85      766.69    191.36 o 
   8   7   8     7847.01     8108.60    389.46 o 
   9   7   8       44.14      -61.54    184.19 o 
  10   7   8      475.11      419.38    370.91 o 
 -11   8   8      173.76      682.81    458.58 o 
 -10   8   8       27.57      141.20    195.57 o 
  -9   8   8      731.99      584.61    376.81 o 
  -9   8   8      564.36     1029.70    677.75 o 
  -8   8   8      780.07      608.63    217.07 o 
  -7   8   8     4430.11     4317.73    315.70 o 
  -6   8   8       53.41      133.61    451.84 o 
  -6   8   8       19.14      -35.83    261.74 o 
  -5   8   8     5006.78     4854.71    303.05 o 
  -4   8   8     9346.52     9538.72    372.60 o 
  -3   8   8    28008.52    27718.38    461.95 o 
  -2   8   8      222.11      332.98    122.65 o 
  -1   8   8      389.85      401.68    143.73 o 
   0   8   8      203.24      218.33    128.13 o 
   1   8   8     4994.04     4919.20    309.79 o 
   1   8   8     2430.49     3576.33    521.80 o 
   2   8   8      245.53      424.44    163.96 o 
   3   8   8     7181.23     7236.96    419.80 o 
   4   8   8       24.59      -37.51    153.84 o 
   5   8   8     7628.52     6801.15    353.63 o 
   5   8   8     8032.37     7687.96   1150.24 o 
   6   8   8      223.77      925.17    493.14 o 
   6   8   8      194.86      160.59    255.42 o 
   7   8   8     2569.23     2520.93    258.79 o 
   8   8   8     1066.81     1071.42    291.25 o 
  -9   9   8       92.84     -108.32    443.41 o 
  -8   9   8     7615.07     7297.24    421.07 o 
  -7   9   8      238.19      357.84    217.07 o 
  -6   9   8     5825.67     6195.04    619.17 o 
  -6   9   8     4236.86     4350.61    547.09 o 
  -5   9   8        7.12        1.26    217.49 o 
  -4   9   8     3501.86     3402.68    359.53 o 
  -3   9   8      159.14      210.32    178.29 o 
  -2   9   8    10238.03    10539.75    398.31 o 
  -1   9   8      284.89      260.48    150.05 o 
   0   9   8     8187.31     8022.62    319.91 o 
   1   9   8      127.85      300.94    296.73 o 
   2   9   8       33.92      102.84    184.19 o 
   3   9   8      478.05      760.37    353.21 o 
   4   9   8     4044.16     3857.47    289.98 o 
   5   9   8       48.07      574.07   1041.50 o 
   5   9   8        8.34       64.49    207.37 o 
   6   9   8     1189.88     1513.99    547.51 o 
   6   9   8      543.86      659.21    509.16 o 
   7   9   8       65.74       86.41    525.18 o 
  -7  10   8      888.33      955.94    462.79 o 
  -6  10   8      295.19      309.79    743.08 o 
  -6  10   8      196.87      477.97    525.18 o 
  -5  10   8     2184.24     2276.04    339.72 o 
  -4  10   8      434.13      325.39    356.16 o 
  -3  10   8     4174.38     4166.00    351.94 o 
  -2  10   8      612.13      730.44    271.86 o 
  -2  10   8     2004.85     1649.29    920.95 o 
  -1  10   8      634.39      804.62    256.69 o 
  -1  10   8      679.21      549.20    918.00 o 
   0  10   8     5823.42     6055.95    359.95 o 
   1  10   8     7650.63     8382.15    513.79 o 
   2  10   8     7008.39     7077.64    401.68 o 
   3  10   8      779.85     1146.87    459.00 o 
   4  10   8      128.53       95.26    204.84 o 
  -2  11   8      264.61      483.45    507.89 o 
  -1  11   8      836.19      783.97   1130.01 o 
  -1  11   8       38.14      -37.09    414.75 o 
 -15   0   9     8005.50     8672.56   1197.87 o 
 -13   0   9      688.08       83.45    603.57 o 
 -13   0   9       99.47     -130.24    747.30 o 
 -11   0   9      789.61      646.99    241.93 o 
  -9   0   9    18199.01    18136.25    455.21 o 
  -7   0   9      230.36      300.94     80.93 o 
  -5   0   9    16304.90    16710.35    238.98 o 
  -3   0   9   311241.94   326114.44   1077.75 o 
  -1   0   9    11243.12    11610.33    227.18 o 
   1   0   9    29323.23    29596.53    343.93 o 
   3   0   9     5440.44     4854.29    192.20 o 
   5   0   9       28.99      114.64    105.79 o 
   7   0   9     7712.06     8267.51    609.05 o 
   7   0   9     1630.22     2522.61    313.59 o 
   9   0   9     6081.87     6961.73    442.14 o 
  11   0   9      970.84     1330.22    783.13 o 
  11   0   9      704.97      886.39    684.50 o 
 -15   1   9       96.04      222.97    548.36 o 
 -14   1   9        4.23      -28.66    234.77 o 
 -13   1   9     3886.98     3812.37    701.36 o 
 -13   1   9     1793.53     1930.42    492.72 o 
 -12   1   9     7850.59     6713.05   1104.30 o 
 -12   1   9      856.23      854.36    264.70 o 
 -11   1   9      615.24      728.33    153.84 o 
 -10   1   9     4649.70     4501.50    251.21 o 
  -9   1   9     2064.67     2042.54    139.51 o 
  -8   1   9    15990.61    16072.64    406.32 o 
  -7   1   9      376.03      329.18     72.92 o 
  -6   1   9    18589.62    18033.83    229.29 o 
  -5   1   9     1580.60     1685.11    104.53 o 
  -5   1   9     7589.64     8424.72    699.25 o 
  -4   1   9     9013.45     8870.23    150.47 o 
  -3   1   9     3404.95     3351.26    100.74 o 
  -2   1   9     8890.34     9139.99    145.84 o 
  -1   1   9     2433.06     2427.35     93.57 o 
  -1   1   9     3270.19     1149.82    468.70 o 
   0   1   9     3123.01     3405.21    106.64 o 
   1   1   9      775.11      676.49     64.91 o 
   2   1   9     3432.95     4218.26    155.11 o 
   2   1   9      122.85      551.73    219.60 o 
   3   1   9     5907.61     5454.91    139.09 o 
   4   1   9     3251.86     3121.97    181.24 o 
   4   1   9      414.52      631.39    172.81 o 
   5   1   9      794.07      802.94     95.26 o 
   6   1   9      297.27      306.00     89.78 o 
   7   1   9      488.82      542.46    161.01 o 
   7   1   9      677.57     1063.00    319.49 o 
   8   1   9     8379.77     8622.40    283.66 o 
   9   1   9     1184.76     1642.54    252.89 o 
  10   1   9      196.22      136.14    180.82 o 
  11   1   9      967.98     1261.94    542.03 o 
  11   1   9      738.08      552.57    344.36 o 
  12   1   9     1799.71     1935.06    292.93 o 
 -15   2   9       31.67      -44.68    422.33 o 
 -14   2   9     8549.90     8560.44    549.62 o 
 -13   2   9      998.89      864.47    657.52 o 
 -13   2   9        0.62      350.26    397.04 o 
 -12   2   9       17.85      143.31    332.98 o 
 -12   2   9     8150.69     7764.25    754.47 o 
 -11   2   9      232.35      352.36    156.37 o 
 -10   2   9    10992.57    10618.99    362.90 o 
  -9   2   9     1206.43     1281.33    118.44 o 
  -8   2   9    29996.83    29453.65    440.03 o 
  -8   2   9    12117.04    12836.87    385.24 o 
  -7   2   9     1027.34     1011.15     91.46 o 
  -6   2   9     8999.06     8753.90    171.12 o 
  -5   2   9     1311.40     1309.99     88.93 o 
  -4   2   9     2543.63     2536.10     93.99 o 
  -3   2   9      655.85      885.97     72.92 o 
  -2   2   9    44973.61    45839.45    293.78 o 
  -1   2   9     5261.72     5480.62    117.60 o 
  -1   2   9     8624.02    10041.97    743.93 o 
   0   2   9    20068.02    19646.44    190.09 o 
   1   2   9     1311.48     1608.82    104.95 o 
   2   2   9    18903.40    18040.15    319.49 o 
   2   2   9    15738.14    15342.62    406.32 o 
   3   2   9     1101.24     1094.61     82.61 o 
   4   2   9      586.09      739.71    161.01 o 
   4   2   9      715.87      593.88    158.48 o 
   5   2   9     1450.03     1299.87    115.49 o 
   6   2   9    11544.57    11056.92    269.75 o 
   7   2   9     3206.65     3313.32    383.55 o 
   7   2   9     2242.28     2587.52    314.01 o 
   8   2   9      156.05      144.15    139.93 o 
   9   2   9     2142.42     2708.49    278.60 o 
  10   2   9     8388.64     8765.71    401.68 o 
  11   2   9     2768.81     2552.96    573.22 o 
  11   2   9     1236.40      916.74    355.32 o 
  12   2   9     1463.32     1601.66    280.29 o 
 -15   3   9      281.50      317.80    514.64 o 
 -14   3   9      395.39      360.79    285.35 o 
 -13   3   9     5081.41     4953.76    682.81 o 
 -13   3   9    22500.05    22754.50   1094.19 o 
 -12   3   9      277.95      240.67    252.89 o 
 -12   3   9      865.70      898.61    546.25 o 
 -11   3   9     3987.48     4002.04    280.29 o 
 -10   3   9      840.82      620.01    201.47 o 
  -9   3   9     1064.29      873.75    132.77 o 
  -8   3   9      501.34      507.47    207.37 o 
  -8   3   9       81.54      227.60    164.38 o 
  -7   3   9     4851.18     4688.22    168.17 o 
  -6   3   9       38.95       44.68     54.79 o 
  -5   3   9     6525.95     6189.57    189.25 o 
  -5   3   9    12381.04    12887.02    486.82 o 
  -4   3   9       62.36       34.56     42.57 o 
  -3   3   9    12456.39    12346.25    159.74 o 
  -2   3   9     1938.98     1918.20     80.08 o 
  -1   3   9      107.30       83.45     46.36 o 
  -1   3   9      416.17      319.07    357.84 o 
   0   3   9        4.12       -9.27     54.37 o 
   1   3   9     1809.37     1846.54    112.12 o 
   2   3   9      107.28      113.38    151.74 o 
   2   3   9       75.23        8.43    118.02 o 
   3   3   9    15212.92    14379.09    214.96 o 
   4   3   9     3537.71     3510.58    220.86 o 
   4   3   9     1974.11     2372.56    308.95 o 
   5   3   9       84.72       37.51     98.63 o 
   6   3   9       22.19       14.75    117.17 o 
   6   3   9       23.73     -537.82    764.58 o 
   7   3   9       39.90      -69.97    218.33 o 
   7   3   9     2650.20     3119.02    361.64 o 
   8   3   9       69.71       21.50    136.14 o 
   9   3   9     1581.43     1776.15    270.60 o 
  10   3   9      145.72      186.72    177.87 o 
  11   3   9     2450.25     2155.92    423.17 o 
  11   3   9     2693.98     2395.74    591.35 o 
  12   3   9        5.56       97.36    226.34 o 
 -14   4   9      352.04      213.69    284.51 o 
 -13   4   9      222.47      415.59    617.48 o 
 -13   4   9      222.37      475.02    435.40 o 
 -12   4   9     1451.55     1598.71    346.04 o 
 -12   4   9     1738.66     1556.98    587.98 o 
 -11   4   9      483.45      616.22    170.28 o 
 -10   4   9     2264.42     2448.43    246.99 o 
  -9   4   9     5375.87     5135.84    227.18 o 
  -8   4   9     2027.19     1998.28    222.12 o 
  -7   4   9      842.00      881.75    110.43 o 
  -6   4   9      843.08      809.68    100.31 o 
  -5   4   9     2394.61     2461.50    162.69 o 
  -5   4   9     4826.77     5109.71    371.75 o 
  -4   4   9    66363.43    66048.59    390.72 o 
  -3   4   9    36513.45    36760.16    298.84 o 
  -2   4   9     3478.84     3337.77    102.00 o 
  -1   4   9     1918.22     1897.12     96.94 o 
   0   4   9     2949.71     2804.59    127.71 o 
   1   4   9     4991.06     4696.65    164.38 o 
   2   4   9    11126.10    11389.05    288.30 o 
   2   4   9     3473.95     4618.68    275.65 o 
   3   4   9     5896.96     5636.99    195.99 o 
   4   4   9     7242.03     8359.81    463.22 o 
   4   4   9    26357.64    26069.94    417.70 o 
   5   4   9      789.80      758.68    130.66 o 
   6   4   9     2782.13     2677.72    211.17 o 
   6   4   9    11776.28    10203.83   1198.71 o 
   7   4   9       47.79       75.87    204.84 o 
   7   4   9      555.31      643.19    383.55 o 
   8   4   9    15780.79    14559.07    383.55 o 
   9   4   9      685.79      640.66    235.19 o 
  10   4   9       99.56        9.69    178.29 o 
  11   4   9      407.31      276.92    566.90 o 
  11   4   9      279.04      199.79    282.82 o 
 -14   5   9        4.38      111.69    300.52 o 
 -13   5   9     2622.14     2651.59    687.45 o 
 -13   5   9      499.78      862.37    335.08 o 
 -12   5   9     2174.89     2300.07    396.62 o 
 -12   5   9     5412.69     5435.94    708.10 o 
 -11   5   9     2231.27     2323.25    230.55 o 
 -10   5   9     2991.07     3054.53    273.12 o 
  -9   5   9      420.38      463.64    145.41 o 
  -8   5   9     8883.93     8982.77    311.48 o 
  -7   5   9        2.45       37.09     93.99 o 
  -6   5   9    15864.58    15586.66    275.23 o 
  -5   5   9     3003.45     3010.27    279.45 o 
  -5   5   9     2311.87     2179.94    219.17 o 
  -4   5   9     3846.37     3746.62    134.03 o 
  -3   5   9     2247.51     2393.64    128.13 o 
  -2   5   9    11573.55    11900.32    184.61 o 
  -1   5   9      947.11     1364.36    726.23 o 
  -1   5   9       61.05       56.48     60.27 o 
   0   5   9     2393.86     2557.17    134.45 o 
   1   5   9      163.61      192.62     79.66 o 
   2   5   9       50.89      388.61    215.38 o 
   2   5   9     2748.79     3074.76    214.96 o 
   3   5   9     2488.74     2372.98    164.38 o 
   4   5   9     1949.07     2077.94    225.08 o 
   5   5   9       43.74       35.83    114.64 o 
   6   5   9      878.28      882.60    166.49 o 
   6   5   9      925.57     1229.06    926.01 o 
   7   5   9      559.62      489.77    237.72 o 
   7   5   9     1447.12     1320.95    413.06 o 
   8   5   9     3136.49     3157.80    247.84 o 
   9   5   9     1033.14      947.09    255.00 o 
  10   5   9      425.86      228.87    217.91 o 
  11   5   9      527.58      669.32    293.78 o 
 -13   6   9       57.43      651.62    351.94 o 
 -13   6   9     5717.47     6057.64    820.22 o 
 -12   6   9       21.06      194.73    513.79 o 
 -12   6   9       10.86       20.65    315.27 o 
 -11   6   9     1276.58     1433.06    220.86 o 
 -10   6   9      126.86      117.17    250.36 o 
  -9   6   9      745.76      888.08    169.86 o 
  -8   6   9      623.91      504.52    252.05 o 
  -7   6   9        4.43       29.08    120.55 o 
  -6   6   9      125.10      182.50    108.32 o 
  -6   6   9      135.32     -378.50    758.26 o 
  -5   6   9    11945.13    11196.43    398.73 o 
  -5   6   9     5535.66     5752.90    299.26 o 
  -4   6   9      799.63      826.96    112.12 o 
  -3   6   9      220.42      181.66    123.50 o 
  -2   6   9     1458.33     1563.30    134.45 o 
  -1   6   9     7827.51     8144.85    226.76 o 
  -1   6   9    18642.68    18708.21   1398.50 o 
   0   6   9     1483.05     1505.98    134.88 o 
   1   6   9      701.74      764.16    112.54 o 
   2   6   9        3.65       12.22    234.35 o 
   2   6   9     1620.74     1641.70    216.65 o 
   3   6   9     1433.84     1390.91    161.85 o 
   4   6   9       20.06      150.89    216.22 o 
   5   6   9     1272.89     1389.23    166.07 o 
   6   6   9      229.42       78.82    149.63 o 
   6   6   9      313.63      914.63    934.44 o 
   7   6   9     5531.33     5822.45    437.93 o 
   7   6   9     9724.23     9579.60    571.96 o 
   8   6   9     1293.50     1202.51    216.65 o 
   9   6   9    11866.07    11361.23    451.41 o 
  10   6   9      166.75      -23.60    186.30 o 
 -12   7   9     4503.90     5590.21    843.82 o 
 -12   7   9      475.93      706.42    420.65 o 
 -11   7   9     1775.41     1980.16    253.31 o 
 -10   7   9     2026.96     2244.43    308.11 o 
  -9   7   9      195.27      270.60    166.91 o 
  -8   7   9     3221.76     3798.88    319.49 o 
  -7   7   9      878.91      776.80    163.12 o 
  -6   7   9     3002.37     2745.58    251.21 o 
  -5   7   9     2345.31     2717.34    304.32 o 
  -5   7   9     4425.70     4371.68    524.33 o 
  -4   7   9     1247.45     1225.27    179.13 o 
  -3   7   9     1157.53     1418.73    189.67 o 
  -2   7   9       44.54      195.15    105.37 o 
  -1   7   9       94.57       74.18    107.48 o 
  -1   7   9      145.11     -191.36    987.97 o 
   0   7   9       26.43       40.88    109.59 o 
   1   7   9      280.36      301.36    120.97 o 
   2   7   9      964.86      890.18    246.99 o 
   2   7   9      386.77      538.66    297.15 o 
   3   7   9     3267.78     3128.29    234.77 o 
   4   7   9      447.66      633.50    239.41 o 
   5   7   9       23.38        7.59    152.16 o 
   5   7   9     2892.01     2864.86    983.33 o 
   6   7   9       73.83      204.84    203.16 o 
   6   7   9     2381.19     2366.66    682.39 o 
   7   7   9        5.53      339.72    283.66 o 
   7   7   9      994.62     1212.20    471.65 o 
   8   7   9     4804.37     4383.48    324.55 o 
   9   7   9      714.32      915.47    330.45 o 
 -11   8   9       20.52      -50.58    261.32 o 
 -10   8   9     3862.56     4112.89    420.22 o 
  -9   8   9      598.60      773.43    241.51 o 
  -8   8   9     1174.68     1264.89    408.42 o 
  -8   8   9       72.22      540.77    542.03 o 
  -7   8   9       14.20       63.22    182.50 o 
  -6   8   9      483.68      557.21    200.63 o 
  -5   8   9      755.23      932.76    365.01 o 
  -5   8   9      783.43      775.96    709.37 o 
  -4   8   9    11537.53    11877.98    341.83 o 
  -3   8   9     9154.67     9343.99    319.91 o 
  -2   8   9     1419.51     1657.72    171.97 o 
  -1   8   9       24.52       20.65    139.93 o 
  -1   8   9       33.73      463.64   1129.17 o 
   0   8   9      158.27      187.14    134.88 o 
   1   8   9      481.71      567.75    147.94 o 
   2   8   9    10357.00    10543.55    402.94 o 
   3   8   9       58.29      -22.34    173.23 o 
   4   8   9    17893.35    17393.16    503.68 o 
   5   8   9      284.74      267.65    174.07 o 
   6   8   9     6662.16     6227.08    922.22 o 
   6   8   9     1495.64     1430.95    263.43 o 
   7   8   9      496.48     1020.00    588.40 o 
   7   8   9      210.71      483.87    300.10 o 
   8   8   9     7641.01     7340.65    805.47 o 
  -9   9   9      389.85      291.67    251.63 o 
  -8   9   9      386.48       63.22    441.72 o 
  -8   9   9      349.49      315.70    640.66 o 
  -7   9   9      211.93      263.85    218.33 o 
  -6   9   9      100.73      148.36    235.19 o 
  -5   9   9     1999.18     2509.97    386.08 o 
  -5   9   9     6648.12     7000.51   1022.11 o 
  -4   9   9        8.17      -34.14    163.54 o 
  -3   9   9     3615.14     3834.28    355.32 o 
  -2   9   9       15.80      -21.50    184.61 o 
  -1   9   9     2682.65     2712.28    254.16 o 
  -1   9   9     2691.95     2302.17    889.76 o 
   0   9   9       84.72      136.14    151.31 o 
   1   9   9      341.97      367.12    189.25 o 
   2   9   9      593.04      383.98    324.13 o 
   3   9   9     5921.37     5671.98    361.22 o 
   4   9   9      111.25      246.15    323.70 o 
   5   9   9      142.76      125.60    196.41 o 
   6   9   9       11.42       -1.69    229.29 o 
   6   9   9       86.49      245.73   1240.44 o 
  -7  10   9       29.49       48.47    828.65 o 
  -6  10   9      829.52     1123.69    324.97 o 
  -5  10   9     3437.49     2853.48    635.18 o 
  -5  10   9     3068.90     3079.40    561.84 o 
  -4  10   9       86.13       59.43    228.03 o 
  -3  10   9      417.09      314.43    283.66 o 
  -2  10   9     6109.26     6073.23    394.51 o 
  -1  10   9     1603.24     1753.39    296.31 o 
  -1  10   9     2921.52     2996.36   1018.32 o 
   0  10   9     3119.73     3482.34    387.35 o 
   1  10   9      104.33      134.45    213.69 o 
   2  10   9      620.10     1250.98    416.43 o 
   3  10   9      388.25      437.51    241.51 o 
   4  10   9      281.75     1115.68    550.89 o 
 -14   0  10     8952.10     9668.96   1122.00 o 
 -12   0  10       33.40      227.18    296.31 o 
 -12   0  10     6298.43     7228.11   1058.36 o 
 -10   0  10     8094.59     8282.26    371.75 o 
  -8   0  10     5997.65     6094.73    287.88 o 
  -6   0  10    20260.72    20174.15    280.29 o 
  -4   0  10    61503.06    65624.14    504.94 o 
  -2   0  10     2118.28     2141.16    136.14 o 
   0   0  10    21262.09    20905.01    327.50 o 
   2   0  10    15326.01    14659.38    269.33 o 
   4   0  10    25897.87    24807.57    408.84 o 
   6   0  10     2264.67     2366.24    205.27 o 
   8   0  10    42364.12    41820.55   1371.10 o 
   8   0  10    36169.68    40387.49   1011.99 o 
  10   0  10     5368.25     5194.43    511.69 o 
  12   0  10     7012.99     7431.69   1027.59 o 
  12   0  10      840.61      832.86    759.94 o 
 -15   1  10      160.11       36.67    365.43 o 
 -14   1  10     1042.41      961.84    394.51 o 
 -13   1  10      104.04      249.10    238.56 o 
 -12   1  10      146.20       -5.48    263.43 o 
 -12   1  10     1009.15     1307.46    585.45 o 
 -11   1  10    22184.19    21046.21    939.50 o 
 -11   1  10    16941.36    16690.96    456.89 o 
 -10   1  10      125.18      153.84    120.97 o 
  -9   1  10      949.78      920.11    173.23 o 
  -8   1  10      161.63      162.69     77.98 o 
  -7   1  10     1455.80     1321.79    204.84 o 
  -7   1  10     1323.51     1259.41    163.12 o 
  -6   1  10     6971.33     6613.58    156.79 o 
  -5   1  10     5618.15     5542.16    137.41 o 
  -4   1  10      307.17      305.16     57.32 o 
  -4   1  10      628.43      482.60    475.02 o 
  -3   1  10    30238.68    31156.46    271.02 o 
  -2   1  10      768.20     1139.71     85.98 o 
  -1   1  10     2511.11     2332.10     99.47 o 
   0   1  10    20588.09    15354.42   1030.96 o 
   0   1  10    11824.10    11837.10    179.98 o 
   1   1  10    10252.70     9738.08    175.34 o 
   2   1  10     1755.62     1519.47     88.93 o 
   3   1  10      267.58      311.48    163.54 o 
   3   1  10      747.75      813.90    131.93 o 
   4   1  10     6529.42     6063.12    165.65 o 
   5   1  10    33178.30    34153.25    423.17 o 
   6   1  10       72.71      207.79     99.89 o 
   7   1  10     4707.20     4689.49    208.22 o 
   8   1  10      379.95      259.22    233.08 o 
   8   1  10      413.38      -43.83    365.43 o 
   9   1  10     5240.35     5570.40    318.22 o 
  10   1  10     2554.13     3035.14    324.55 o 
  11   1  10      255.94      338.46    218.33 o 
  12   1  10     1932.85     2265.92    641.93 o 
  12   1  10     1780.31     2504.49    777.65 o 
 -15   2  10     1195.86     1161.20    354.89 o 
 -14   2  10     8842.06     8845.37    565.64 o 
 -13   2  10     3670.35     3670.33    397.89 o 
 -12   2  10      416.77      375.55    268.49 o 
 -12   2  10      444.23      161.85    830.75 o 
 -11   2  10     1834.74     1873.52    241.09 o 
 -11   2  10     2345.15     2795.31    882.60 o 
 -10   2  10       37.97       91.88    131.93 o 
  -9   2  10     6076.30     5476.83    229.71 o 
  -8   2  10     3634.51     3167.07    142.46 o 
  -7   2  10     5629.59     5489.89    284.08 o 
  -7   2  10     1346.20     1523.26    167.75 o 
  -6   2  10     3149.49     2803.32    119.28 o 
  -5   2  10     1383.13     1224.43     85.14 o 
  -4   2  10     1363.24     1044.87    575.75 o 
  -4   2  10      666.34      579.55     68.28 o 
  -3   2  10    10344.81     9862.42    150.47 o 
  -2   2  10    25581.59    26665.50    240.25 o 
  -1   2  10    31159.84    30892.19    255.42 o 
   0   2  10     1831.52     1636.22     87.67 o 
   0   2  10     2672.41     2788.57    531.92 o 
   1   2  10      497.00      515.90     83.88 o 
   1   2  10      676.20      816.00    517.59 o 
   2   2  10       87.67       96.52     58.59 o 
   3   2  10    19102.29    18159.01    287.03 o 
   3   2  10     8427.19     9682.87    368.80 o 
   4   2  10      214.40      208.64     73.34 o 
   5   2  10    14585.61    14838.10    355.32 o 
   6   2  10       74.54      110.01    117.60 o 
   7   2  10     1028.67     1059.20    159.32 o 
   8   2  10      800.24      804.62    253.74 o 
   8   2  10      831.10     1226.11    384.40 o 
   9   2  10     5009.46     5047.75    302.63 o 
  10   2  10     4167.50     4819.73    359.11 o 
  11   2  10       49.09       33.72    199.79 o 
  12   2  10      708.62      841.29    711.89 o 
  12   2  10      705.59      878.38    382.29 o 
 -15   3  10       74.74       18.55    373.86 o 
 -14   3  10      175.85      302.21    398.73 o 
 -13   3  10      158.52      118.86    238.56 o 
 -12   3  10     2595.57     2837.89    666.80 o 
 -12   3  10     1640.66     1762.25    334.24 o 
 -11   3  10     1078.02     1272.90    656.26 o 
 -11   3  10      145.70      192.20    197.26 o 
 -10   3  10        0.73      -10.12    118.44 o 
  -9   3  10     2029.77     1870.99    201.89 o 
  -8   3  10     7911.58     7827.47    213.69 o 
  -7   3  10      153.15      219.17    190.09 o 
  -7   3  10      121.34      189.67    165.65 o 
  -6   3  10    23894.09    23805.27    310.22 o 
  -5   3  10      170.11      223.39     65.75 o 
  -4   3  10       13.32       32.45     44.68 o 
  -4   3  10       27.26      294.62    552.99 o 
  -3   3  10      408.11      389.88     53.95 o 
  -2   3  10     2049.85     2015.56    102.00 o 
  -1   3  10        8.40       20.23     56.48 o 
   0   3  10    28449.52    28018.06    652.89 o 
   0   3  10    14180.88    13606.51    261.74 o 
   1   3  10        7.79       26.55     71.23 o 
   1   3  10      103.82      263.85    466.17 o 
   2   3  10     6414.81     6015.91    173.65 o 
   3   3  10      433.85      514.64    162.69 o 
   3   3  10      263.14      230.55    141.62 o 
   4   3  10     7893.83     7777.31    210.32 o 
   5   3  10      179.75      -42.57    204.42 o 
   6   3  10      286.61      231.40    128.98 o 
   7   3  10       79.51       35.41    136.56 o 
   7   3  10      166.35     -875.85    957.20 o 
   8   3  10      239.84      483.87    201.89 o 
   8   3  10     3012.49     2780.56    512.53 o 
   9   3  10       40.71      -41.31    161.43 o 
  10   3  10    10516.51    11697.58    437.93 o 
  11   3  10       82.88      228.87    207.37 o 
  12   3  10     8772.24     8232.52    638.98 o 
 -14   4  10     2119.26     2255.39    479.65 o 
 -13   4  10      252.49      219.60    254.16 o 
 -12   4  10       95.61      269.33    296.31 o 
 -12   4  10     1233.51     1966.25    533.60 o 
 -11   4  10    12635.09    12183.98    783.13 o 
 -11   4  10     3081.85     3172.55    362.48 o 
 -10   4  10     2847.29     2805.01    218.33 o 
  -9   4  10    19244.20    19141.92    382.71 o 
  -8   4  10     3306.18     3273.28    184.61 o 
  -7   4  10    18960.20    18374.81    346.46 o 
  -7   4  10     9589.34    14308.71    817.27 o 
  -6   4  10     4058.96     4031.12    166.07 o 
  -5   4  10     4172.54     3839.34    155.11 o 
  -4   4  10    15108.79    15294.99    230.55 o 
  -4   4  10    30910.60    30007.48    751.51 o 
  -3   4  10    14705.19    14717.13    180.82 o 
  -2   4  10      425.24      820.22     89.78 o 
  -1   4  10     1078.78     1137.60     95.68 o 
   0   4  10     4391.98     4463.15    165.65 o 
   0   4  10    10505.25    10115.31    599.36 o 
   1   4  10     5691.90     5352.49    179.55 o 
   2   4  10     3060.32     3102.16    151.31 o 
   3   4  10      591.81      774.28    238.14 o 
   3   4  10      923.38     1029.28    204.00 o 
   4   4  10    10152.93    10036.92    262.59 o 
   5   4  10     6087.48     5827.51    290.41 o 
   6   4  10      815.77      816.00    155.53 o 
   7   4  10     1132.35     1087.02    184.19 o 
   7   4  10     1313.13      597.67    988.81 o 
   8   4  10     6733.56     6235.09    396.62 o 
   8   4  10     8044.02     7399.66    609.47 o 
   9   4  10     1877.10     1604.19    214.54 o 
  10   4  10      809.29      941.61    287.46 o 
  11   4  10     2645.64     2828.61    295.04 o 
 -14   5  10       23.06       52.26    583.76 o 
 -13   5  10       57.82       56.06    214.96 o 
 -12   5  10      226.99      119.28    523.91 o 
 -12   5  10       42.71        6.74    295.89 o 
 -11   5  10     9423.16     9346.94    429.50 o 
 -11   5  10    15728.17    15746.83    872.06 o 
 -10   5  10       15.10       74.60    144.99 o 
  -9   5  10     1419.52     1520.31    232.66 o 
  -8   5  10     2028.69     2004.60    173.65 o 
  -7   5  10     1345.16     1240.86    217.91 o 
  -7   5  10     1032.29     1256.88    359.11 o 
  -6   5  10     6823.11     6766.16    208.22 o 
  -5   5  10     3103.62     2950.84    154.69 o 
  -4   5  10       11.52      -17.70     99.05 o 
  -4   5  10       23.58       17.70    307.27 o 
  -3   5  10    27722.03    27285.93    278.18 o 
  -2   5  10      674.47      872.06    129.82 o 
  -1   5  10      232.36      296.73     78.82 o 
   0   5  10     4839.42     4706.35    172.81 o 
   0   5  10    13789.86    13771.73   1169.21 o 
   1   5  10    12004.29    11443.85    231.82 o 
   2   5  10     1051.22     1068.05    121.81 o 
   3   5  10      830.85      993.87    214.54 o 
   3   5  10       49.43      141.62    224.23 o 
   4   5  10     2903.89     2815.12    189.67 o 
   5   5  10    23371.49    23013.30    452.68 o 
   6   5  10      627.91      659.63    155.53 o 
   7   5  10     8136.17     7442.65    322.44 o 
   7   5  10     9331.69     7266.05   1244.66 o 
   8   5  10      541.17      549.62    447.62 o 
   8   5  10        4.63      -91.04    234.35 o 
   9   5  10     3576.67     3585.61    279.45 o 
  10   5  10      996.44     1310.83    346.04 o 
 -13   6  10       20.56      -80.08    241.09 o 
 -12   6  10      317.60      673.12    585.45 o 
 -12   6  10      203.99      314.01    347.31 o 
 -11   6  10       42.35      -55.64    236.88 o 
 -11   6  10      265.94      468.70    538.66 o 
 -10   6  10      165.94      175.34    166.91 o 
  -9   6  10      391.95      128.55    224.65 o 
  -8   6  10     6824.72     6387.24    273.55 o 
  -7   6  10       32.05      787.76    232.24 o 
  -6   6  10     7706.99     7409.35    228.45 o 
  -5   6  10      516.74      482.18    117.17 o 
  -4   6  10     9389.19     9515.96    629.70 o 
  -4   6  10     4589.34     4826.89    242.78 o 
  -3   6  10      297.33      378.92     98.63 o 
  -2   6  10    70055.30    70223.01    569.43 o 
  -1   6  10     1278.93     1313.36    125.18 o 
   0   6  10     6003.75     5933.72    228.87 o 
   0   6  10     9397.15    10007.83   1237.49 o 
   1   6  10       31.32       92.73    101.58 o 
   1   6  10       55.86      203.16    958.89 o 
   2   6  10       43.67       13.91    101.58 o 
   3   6  10      921.65     1138.44    235.19 o 
   4   6  10       75.87       56.90    118.44 o 
   5   6  10      390.07      490.19    249.10 o 
   6   6  10       48.92       92.73    146.26 o 
   7   6  10        3.42      -33.30    163.96 o 
   7   6  10        3.44      981.65   1073.11 o 
   8   6  10     1036.04      976.59    364.17 o 
   8   6  10     3019.11     2415.55    504.52 o 
   9   6  10      283.67      303.47    212.85 o 
  10   6  10    10672.31    11223.83    660.89 o 
 -12   7  10      515.42      559.74    858.57 o 
 -12   7  10      393.75      687.03    420.22 o 
 -11   7  10    13173.26    13569.42    744.35 o 
 -11   7  10     8946.71     9407.63    728.75 o 
 -10   7  10      314.45      413.48    196.41 o 
  -9   7  10      414.41      392.83    274.81 o 
  -8   7  10     1721.76     1612.20    207.37 o 
  -7   7  10     1329.52     1052.88    308.95 o 
  -6   7  10     1399.43     1485.75    204.84 o 
  -5   7  10     2114.71     1956.13    236.46 o 
  -4   7  10      231.02      558.05    392.41 o 
  -4   7  10      112.92       44.68    158.90 o 
  -3   7  10    12852.75    13005.46    325.39 o 
  -2   7  10      358.75      565.64    159.74 o 
  -1   7  10      731.74      783.55    137.41 o 
   0   7  10     4391.22     4579.90    233.93 o 
   0   7  10     6780.01     8370.35   1375.74 o 
   1   7  10     3307.98     3168.75    209.06 o 
   2   7  10     2098.04     2371.30    226.34 o 
   3   7  10     2122.62     2105.76    297.15 o 
   4   7  10      536.80      453.52    148.36 o 
   5   7  10    17444.35    17128.89    452.68 o 
   6   7  10       15.94       63.64    156.79 o 
   7   7  10     1719.66     1915.67    263.43 o 
   7   7  10     2874.80     2752.32   1256.04 o 
   8   7  10      763.57     1168.37    583.34 o 
   8   7  10       24.24      134.45    321.60 o 
   9   7  10     2392.75     2147.49    429.92 o 
 -10   8  10      112.79       75.03    231.40 o 
  -9   8  10    16277.09    17031.95    566.90 o 
  -8   8  10       28.04      107.48    198.94 o 
  -7   8  10    13468.40    13629.27    695.46 o 
  -6   8  10      911.78      950.04    216.22 o 
  -5   8  10     2152.15     2305.97    229.71 o 
  -4   8  10      725.19      994.29    225.50 o 
  -4   8  10     1483.65     1621.05    462.79 o 
  -3   8  10     6678.85     6742.56    286.19 o 
  -2   8  10     1994.95     2141.16    246.99 o 
  -1   8  10      136.47      232.66    149.63 o 
   0   8  10     2139.75     2399.54    242.78 o 
   0   8  10     3912.37     4184.54    712.74 o 
   1   8  10     3463.12     3588.14    239.41 o 
   2   8  10      867.66      673.96    187.56 o 
   3   8  10     2115.44     2195.96    352.79 o 
   4   8  10     1125.05     1077.75    195.57 o 
   5   8  10     5489.71     6028.56    413.06 o 
   6   8  10       12.86       10.12    210.74 o 
   6   8  10       98.05     1115.68   1174.27 o 
   7   8  10       74.86      352.79    227.18 o 
   7   8  10      201.31     -424.02   1294.39 o 
  -9   9  10      213.46      679.86    509.58 o 
  -9   9  10       79.74       79.66    708.52 o 
  -8   9  10     3012.96     3094.15    348.99 o 
  -7   9  10        0.65     -213.27    512.53 o 
  -7   9  10        3.57      763.74    708.52 o 
  -6   9  10    15523.68    15460.64    585.45 o 
  -5   9  10       98.13       48.89    188.41 o 
  -4   9  10      269.26      270.17    224.65 o 
  -4   9  10      550.87      533.60    614.95 o 
  -3   9  10       98.78      107.90    167.33 o 
  -2   9  10      139.19      191.78    268.49 o 
  -1   9  10        5.97      -42.57    167.33 o 
   0   9  10    25496.08    26501.12   1489.96 o 
   0   9  10     5873.97     6466.48    319.91 o 
   1   9  10       58.49      -13.49    179.55 o 
   2   9  10     1865.37     1951.92    259.64 o 
   3   9  10      158.14      295.46    346.89 o 
   4   9  10     4910.57     4853.45    311.06 o 
   5   9  10      164.42      233.50    389.03 o 
   6   9  10     1802.13     1534.64    638.56 o 
  -6  10  10     1485.44     1521.58    284.93 o 
  -5  10  10        0.20       40.46    233.50 o 
  -4  10  10     1237.01     1468.89    348.57 o 
  -4  10  10     2530.76     1982.68    787.34 o 
  -3  10  10     1673.26     1883.21    294.20 o 
  -2  10  10     9903.78    10319.74    493.99 o 
  -1  10  10     3547.63     3891.19    340.98 o 
   0  10  10      649.75      763.32    334.24 o 
   0  10  10      915.91      466.17   1007.36 o 
   1  10  10       85.29      308.95    227.60 o 
   2  10  10        9.27     -125.60    215.80 o 
   3  10  10     3669.43     4259.99    530.23 o 
 -15   0  11     7479.98     8933.46   1327.69 o 
 -13   0  11     9944.89    10278.85    855.62 o 
 -11   0  11     2481.49     2724.93    426.55 o 
 -11   0  11     7901.92     7631.90    952.99 o 
  -9   0  11      556.61      584.61    164.38 o 
  -7   0  11    14839.74    15188.35    263.43 o 
  -5   0  11     9589.98     9487.72    219.60 o 
  -3   0  11     4475.05     4637.22    176.18 o 
  -1   0  11     5686.98     5543.00    195.57 o 
   1   0  11        3.20       21.07     62.80 o 
   1   0  11      300.51       20.65    588.40 o 
   3   0  11      940.87      720.32    119.28 o 
   5   0  11     4010.61     4069.48    233.93 o 
   7   0  11       51.21       -7.17    171.55 o 
   9   0  11     1952.16     1623.58    710.63 o 
   9   0  11     1935.82     1626.95    689.13 o 
  11   0  11    35507.00    37942.86   1371.53 o 
 -15   1  11      344.18      831.18   1013.26 o 
 -15   1  11     1085.82      830.33    743.51 o 
 -14   1  11      673.60      681.13    291.67 o 
 -13   1  11      673.16      498.20    335.51 o 
 -12   1  11     1062.88     1280.06    243.20 o 
 -11   1  11     2644.89     2550.85    303.05 o 
 -11   1  11     6775.09     6697.88    656.68 o 
 -10   1  11      266.20      238.56    137.41 o 
 -10   1  11     2463.63     2296.27    534.45 o 
  -9   1  11     2822.91     2616.60    175.34 o 
  -8   1  11    20927.35    20054.44    332.98 o 
  -7   1  11       69.84        5.90     62.80 o 
  -6   1  11     5055.23     5096.22    245.31 o 
  -6   1  11     4992.34     5274.09    204.84 o 
  -5   1  11     4663.31     4444.18    131.50 o 
  -4   1  11     2988.07     2948.74    113.80 o 
  -3   1  11     5745.50     5925.29    147.94 o 
  -3   1  11     7398.60     5187.69    361.22 o 
  -2   1  11     1681.65     1554.03     92.31 o 
  -1   1  11     2262.82     2388.58    107.90 o 
   0   1  11    21013.95    21357.27    245.73 o 
   1   1  11      295.23      354.47     69.97 o 
   1   1  11      365.86       69.12    605.68 o 
   2   1  11     2085.36     1947.28    101.16 o 
   2   1  11     2086.68     -197.26    713.58 o 
   3   1  11     2555.64     2423.56    121.39 o 
   4   1  11     1815.31     1676.26    167.75 o 
   4   1  11     1660.05     1747.91    261.32 o 
   5   1  11      685.92      638.56     99.05 o 
   6   1  11    17471.58    18388.72    381.87 o 
   7   1  11      772.17      821.06    150.47 o 
   8   1  11      392.34      401.26    152.16 o 
   9   1  11       79.83      517.17    276.50 o 
   9   1  11     2074.24     2321.56    519.27 o 
  10   1  11      839.17      908.73    235.61 o 
  11   1  11      431.47      673.96    349.84 o 
  12   1  11      922.59      813.47    389.88 o 
 -15   2  11       44.88      -21.50    702.20 o 
 -15   2  11        2.60     -385.66    906.20 o 
 -14   2  11    12730.40    13260.88    625.91 o 
 -13   2  11      400.22      861.10    362.06 o 
 -12   2  11      397.26      507.89    187.98 o 
 -11   2  11      457.24      645.72    238.56 o 
 -11   2  11     2053.16     1354.67    477.13 o 
 -10   2  11     3301.59     3481.08    340.98 o 
 -10   2  11     4377.37     4049.24    513.79 o 
  -9   2  11     4319.00     3839.34    215.38 o 
  -8   2  11    54502.14    50119.25    489.77 o 
  -7   2  11     3216.82     2820.18    136.98 o 
  -6   2  11      634.06      512.53    187.98 o 
  -6   2  11      451.11      420.65    100.31 o 
  -5   2  11     1841.06     1751.71    107.90 o 
  -4   2  11       53.31       40.88     43.83 o 
  -3   2  11     3782.00     3524.49    114.22 o 
  -3   2  11     5153.56     5326.78    687.87 o 
  -2   2  11    11502.67    11569.45    175.76 o 
  -1   2  11     7286.85     7304.82    147.10 o 
   0   2  11     6600.97     6295.36    138.25 o 
   1   2  11      838.36      912.10     88.93 o 
   1   2  11      994.36      479.23    415.59 o 
   2   2  11      307.08      283.66     64.91 o 
   2   2  11     5487.14     3035.98    733.81 o 
   3   2  11     7750.78     7278.69    166.91 o 
   4   2  11    19063.75    18697.25    361.64 o 
   4   2  11     9948.13    12541.40    450.57 o 
   5   2  11     2673.65     2356.97    169.44 o 
   6   2  11    40142.20    38748.74    559.32 o 
   7   2  11      358.52      335.93    144.57 o 
   8   2  11      397.12      466.59    169.02 o 
   9   2  11     1444.54     1339.07    515.90 o 
   9   2  11     1308.68     1699.44    303.05 o 
  10   2  11     4997.99     5504.22    362.06 o 
  11   2  11      524.03      735.50    308.11 o 
  12   2  11       87.98      245.73    579.13 o 
 -15   3  11      242.69      834.13    501.15 o 
 -14   3  11       89.25      -24.45    263.43 o 
 -13   3  11      516.58      560.58    364.17 o 
 -12   3  11      175.00      293.78    192.20 o 
 -11   3  11    13630.25    14176.36    587.98 o 
 -11   3  11    22888.60    22422.79    830.33 o 
 -10   3  11      172.28       15.17    169.44 o 
 -10   3  11      233.51      441.30    511.27 o 
  -9   3  11     7199.64     6674.70    232.24 o 
  -8   3  11     1250.73     1443.60    173.23 o 
  -7   3  11       12.63       51.00     83.45 o 
  -6   3  11       94.49      233.50    182.50 o 
  -6   3  11       70.80      152.16    236.46 o 
  -5   3  11     2405.14     2218.72    112.12 o 
  -4   3  11       73.49       60.27     47.21 o 
  -3   3  11     5598.31     5779.88    138.67 o 
  -3   3  11    12423.59    12376.18    957.20 o 
  -2   3  11      340.73      345.20     61.12 o 
  -1   3  11     2068.52     2247.80    130.24 o 
   0   3  11      193.48      223.39     74.60 o 
   1   3  11      724.74      681.97    123.07 o 
   1   3  11     2473.91     2304.70    390.72 o 
   2   3  11      129.52      154.26     85.56 o 
   2   3  11      165.77      307.69    603.99 o 
   3   3  11     1716.56     1739.91    131.50 o 
   4   3  11     2124.61     1710.82    207.79 o 
   4   3  11       32.07      502.41    252.89 o 
   5   3  11     6250.64     5451.54    234.35 o 
   6   3  11      494.99      711.47    246.15 o 
   7   3  11      844.40      914.21    168.17 o 
   8   3  11        1.68       14.33    145.41 o 
   9   3  11     4245.04     4498.13    594.72 o 
   9   3  11       52.31      161.01    241.09 o 
  10   3  11        1.88       30.35    184.19 o 
  11   3  11     2359.87     2438.74    354.05 o 
 -14   4  11      721.20      995.56    319.91 o 
 -13   4  11     2627.35     2543.69    375.55 o 
 -12   4  11     6355.71     6598.83    368.80 o 
 -11   4  11     1132.93      943.71    570.27 o 
 -11   4  11       99.44       88.51    206.95 o 
 -10   4  11       22.22      151.31    162.27 o 
 -10   4  11     2121.71     1985.63    559.32 o 
  -9   4  11      158.77       93.99    122.23 o 
  -8   4  11     4858.04     5092.01    226.76 o 
  -7   4  11     2205.04     2120.93    149.21 o 
  -6   4  11    11643.70    11675.67    306.00 o 
  -6   4  11     6525.44     6941.50    407.58 o 
  -5   4  11     2192.20     1962.45    131.50 o 
  -4   4  11     3362.00     3247.99    119.28 o 
  -3   4  11     2325.49     2333.78    112.54 o 
  -3   4  11     4829.94     4118.79    528.55 o 
  -2   4  11     1733.03     1733.16    103.26 o 
  -1   4  11      644.20      625.07    115.91 o 
   0   4  11    20215.91    19415.89    279.45 o 
   1   4  11      166.83      882.18    363.32 o 
   1   4  11       14.11       13.49    102.84 o 
   2   4  11     4649.82     4502.34    205.69 o 
   2   4  11    13695.65    14083.21    986.28 o 
   3   4  11      774.14      803.78    107.90 o 
   4   4  11     9261.44     9255.90    300.94 o 
   5   4  11     1078.25     1144.76    153.00 o 
   6   4  11       41.24       75.87    247.84 o 
   7   4  11      678.07      774.70    174.07 o 
   8   4  11     6390.93     5818.23    303.05 o 
   8   4  11     6419.39     4797.39   1331.91 o 
   9   4  11     1346.86     1251.40    269.33 o 
   9   4  11     1446.71      738.87    638.13 o 
  10   4  11      859.93     1087.44    234.77 o 
  11   4  11    10781.30    11141.22    602.31 o 
 -14   5  11       32.83      123.92    922.64 o 
 -13   5  11      116.97      115.49    329.18 o 
 -12   5  11     1058.49     1087.02    246.99 o 
 -11   5  11      914.82      999.77    237.72 o 
 -11   5  11     3068.74     3062.12    661.74 o 
 -10   5  11      621.81      711.05    205.69 o 
 -10   5  11     3183.16     2972.76    602.73 o 
  -9   5  11      429.98      438.35    147.94 o 
  -8   5  11    17879.45    16963.24    367.96 o 
  -7   5  11      950.12      967.32    128.13 o 
  -6   5  11     4404.17     4378.43    262.17 o 
  -6   5  11     3426.22     4622.47    597.67 o 
  -5   5  11     1049.42     1186.91    115.91 o 
  -4   5  11      127.22       92.73     88.51 o 
  -3   5  11      661.25      652.04    106.22 o 
  -3   5  11     3079.16     3128.71    548.78 o 
  -2   5  11       42.94       12.22     80.50 o 
  -1   5  11      183.17      434.56    122.23 o 
   0   5  11     7719.43     8086.69    207.37 o 
   1   5  11      165.04      185.46    324.55 o 
   1   5  11        4.69      118.02    124.34 o 
   2   5  11     1688.16     1707.03    169.86 o 
   2   5  11     2151.76     2191.74    682.81 o 
   3   5  11      623.90      679.44    130.24 o 
   4   5  11     1171.07     1318.00    222.97 o 
   5   5  11      810.61      661.74    150.05 o 
   6   5  11     9150.17     8519.13    364.17 o 
   7   5  11      525.56      616.22    179.55 o 
   8   5  11      917.72      984.18    209.48 o 
   8   5  11     1702.17      106.22   1079.85 o 
   9   5  11     1642.30      740.56    653.73 o 
   9   5  11       13.63       12.22    203.58 o 
  10   5  11      632.25      631.81    249.52 o 
 -13   6  11     1722.03     1926.63    465.75 o 
 -12   6  11        3.04      214.12    226.34 o 
 -11   6  11     3223.89     3185.61    656.26 o 
 -11   6  11     1634.03     1691.44    315.70 o 
 -10   6  11      744.96      750.67    627.18 o 
 -10   6  11      243.96      337.19    207.37 o 
  -9   6  11    12032.71    11370.51    351.10 o 
  -8   6  11      527.09      613.69    234.35 o 
  -7   6  11     2302.98     2321.56    205.69 o 
  -6   6  11      512.52      453.10    329.18 o 
  -6   6  11      409.13      295.04    347.31 o 
  -5   6  11    10956.66    11228.46    323.70 o 
  -4   6  11      104.15      113.80    112.12 o 
  -3   6  11     6128.37     6275.13    275.23 o 
  -3   6  11    11917.94    10797.70    678.60 o 
  -2   6  11       66.22      -34.98     93.57 o 
  -1   6  11    17888.41    18592.30    324.97 o 
   0   6  11        0.33      -59.85    100.31 o 
   1   6  11        8.62       74.18    130.24 o 
   1   6  11      925.33      893.14    510.42 o 
   2   6  11      643.01      671.85    131.93 o 
   3   6  11    21196.17    20330.94    432.03 o 
   4   6  11     1083.85     1056.25    233.93 o 
   5   6  11     5040.64     4864.40    258.79 o 
   6   6  11      692.90      604.42    287.46 o 
   7   6  11      716.47      813.47    195.57 o 
   8   6  11       49.66       58.17    193.88 o 
   8   6  11      138.83     -749.83   1151.09 o 
   9   6  11     5663.89     5114.35    717.37 o 
   9   6  11     5088.14     5168.72    491.03 o 
 -12   7  11      811.52      859.42    362.48 o 
 -11   7  11     4372.17     4982.00    617.06 o 
 -11   7  11     2944.66     3761.37    563.11 o 
 -10   7  11       72.84      126.03    215.80 o 
 -10   7  11      851.27     1606.72    883.02 o 
  -9   7  11       69.78      127.29    194.31 o 
  -8   7  11    11847.48    11224.25    446.78 o 
  -7   7  11      236.02      220.44    170.70 o 
  -6   7  11      684.22      793.66    368.80 o 
  -6   7  11      524.59      391.56    384.40 o 
  -5   7  11       38.29      -53.53    127.29 o 
  -4   7  11     2493.08     2448.85    208.64 o 
  -3   7  11     1989.15     2161.40    221.28 o 
  -3   7  11     4442.04     4939.43    624.65 o 
  -2   7  11       89.63      119.28    112.54 o 
  -1   7  11      574.15      714.42    201.89 o 
   0   7  11     6913.33     6810.00    261.32 o 
   1   7  11       99.15      153.42    134.03 o 
   1   7  11     1785.86     1639.17   1139.71 o 
   2   7  11       75.05      108.74    154.69 o 
   2   7  11      772.83      626.75   1108.94 o 
   3   7  11      148.03       69.12    163.12 o 
   4   7  11     1585.12     2121.78    273.12 o 
   5   7  11      404.23      451.41    165.22 o 
   6   7  11     8828.36     8828.09    432.45 o 
   7   7  11        3.52      -57.74    187.14 o 
   8   7  11        6.21      -28.24    229.29 o 
   8   7  11      178.78     -705.15   1319.26 o 
 -10   8  11       69.40       96.52    244.89 o 
 -10   8  11      964.02     1396.81   1626.95 o 
  -9   8  11        1.68      113.38    220.86 o 
  -8   8  11     2705.64     2941.15    476.28 o 
  -7   8  11      928.47     1116.10    233.08 o 
  -6   8  11     7568.39     7826.21    429.50 o 
  -5   8  11      661.92      681.13    182.93 o 
  -4   8  11     6134.33     6105.69    287.46 o 
  -3   8  11       26.97       67.86    223.39 o 
  -3   8  11      816.84      660.05    421.49 o 
  -2   8  11     1515.37     1560.77    200.63 o 
  -1   8  11      217.00      375.97    217.07 o 
   0   8  11    14215.77    14247.59    362.90 o 
   1   8  11        2.44      226.76    192.20 o 
   1   8  11      250.52      187.56    665.11 o 
   2   8  11     1710.96     1999.97    232.24 o 
   3   8  11       25.54      123.50    176.18 o 
   4   8  11     5818.95     6142.36    385.24 o 
   5   8  11     1168.97     1114.42    220.44 o 
   6   8  11      430.21      485.56    380.60 o 
   7   8  11        1.10      120.55    253.74 o 
  -9   9  11     1506.38     2456.02   1061.31 o 
  -8   9  11      743.49      653.31    517.59 o 
  -7   9  11      561.87      574.49    294.20 o 
  -6   9  11        2.07     -208.64    345.20 o 
  -5   9  11     2327.58     2542.42    281.13 o 
  -4   9  11      292.22      339.72    196.41 o 
  -3   9  11     6535.94     5780.30    811.37 o 
  -3   9  11     4445.06     4975.26    359.95 o 
  -2   9  11      161.78      172.39    196.84 o 
  -1   9  11      698.57      978.28    264.70 o 
   0   9  11      211.98      247.41    190.51 o 
   1   9  11      171.59     -118.86    717.80 o 
   1   9  11       35.25       82.19    227.60 o 
   2   9  11        1.22       42.99    201.89 o 
   3   9  11      991.13      982.07    252.89 o 
   4   9  11       96.95      324.97    326.65 o 
   5   9  11     2643.24     2633.46    281.98 o 
  -6  10  11       91.80     -385.66   1014.95 o 
  -6  10  11       86.36      -83.88    606.10 o 
  -5  10  11     1905.47     2212.40    322.86 o 
  -4  10  11       14.60       96.52    236.03 o 
  -3  10  11      352.43      563.53    308.95 o 
  -3  10  11     3562.09     4046.29    898.19 o 
  -2  10  11     2071.58     2262.13    309.79 o 
  -1  10  11     3680.39     3797.62    387.35 o 
   0  10  11     1464.44     1478.16    328.76 o 
   1  10  11       60.31     -141.62    324.97 o 
   1  10  11      513.79     1208.83   1119.47 o 
   2  10  11       39.43       33.30    234.77 o 
 -14   0  12     1018.54     1021.27    880.91 o 
 -14   0  12     3233.71     3927.01   1065.10 o 
 -12   0  12    44038.93    45074.03   1006.52 o 
 -10   0  12     3399.13     3686.34    386.51 o 
 -10   0  12     9915.09     9373.07    720.75 o 
  -8   0  12     5333.90     5021.20    281.55 o 
  -6   0  12     5350.24     5196.96    190.51 o 
  -4   0  12      106.62      157.64     83.45 o 
  -2   0  12    10823.57    10629.11    288.72 o 
  -2   0  12    16948.06    18109.69    822.75 o 
   0   0  12    39932.59    38781.62    471.65 o 
   2   0  12     7277.36     5398.85    784.81 o 
   2   0  12     6800.90     6568.91    222.97 o 
   4   0  12    14292.50    14240.42    343.93 o 
   6   0  12      314.16      338.03    145.84 o 
   8   0  12      341.56      314.43    294.62 o 
  10   0  12      991.52      833.28    750.25 o 
 -15   1  12      734.58      864.05    391.98 o 
 -14   1  12     2758.95     2717.76    714.00 o 
 -14   1  12      714.00      571.96    816.85 o 
 -13   1  12      745.58      743.93    247.84 o 
 -12   1  12     1119.06     1180.17    313.17 o 
 -11   1  12      370.13      400.41    161.01 o 
 -10   1  12     4905.48     4794.02    503.26 o 
 -10   1  12      685.25      850.14    170.28 o 
  -9   1  12    12217.09    12171.76    336.77 o 
  -9   1  12    23280.08    23092.96    819.80 o 
  -8   1  12      631.93      621.70    112.96 o 
  -7   1  12     1969.01     2107.87    153.42 o 
  -6   1  12     7934.73     7444.76    182.50 o 
  -5   1  12      442.45      450.99     77.98 o 
  -5   1  12      905.20     1003.99    348.15 o 
  -4   1  12    10985.55    11248.70    193.88 o 
  -3   1  12     7211.06     7277.43    162.27 o 
  -2   1  12      784.85      856.47     80.08 o 
  -2   1  12     7902.29     7181.33    748.99 o 
  -1   1  12    14377.92    14276.25    212.01 o 
   0   1  12      918.26      753.62    101.58 o 
   1   1  12    11098.48    10090.87    196.41 o 
   2   1  12     6312.69     6163.85    160.59 o 
   2   1  12    16871.33    15323.23   1291.86 o 
   3   1  12    19455.05    23125.41   1639.59 o 
   3   1  12      693.94      794.51     91.04 o 
   4   1  12      627.54      577.02     93.99 o 
   5   1  12       53.40      220.86    172.81 o 
   5   1  12       41.30       71.65    219.17 o 
   6   1  12     8489.73     8097.65    268.07 o 
   7   1  12     5367.48     5384.10    349.84 o 
   8   1  12       40.54       -2.53    163.54 o 
   9   1  12     7490.61     7535.80    381.45 o 
  10   1  12      991.75      947.09    536.13 o 
  10   1  12      219.81      552.15    575.75 o 
  11   1  12     1049.44      978.28    348.57 o 
 -15   2  12      699.86      842.13    339.30 o 
 -14   2  12     1367.95     1118.21    491.46 o 
 -13   2  12      655.43      637.71    257.11 o 
 -12   2  12     1174.74     1193.66    289.98 o 
 -11   2  12     2337.45     2386.89    236.88 o 
 -10   2  12      320.97      508.32    217.91 o 
 -10   2  12     2070.53     2827.77    468.27 o 
  -9   2  12    19398.19    18396.31    515.06 o 
  -9   2  12    41547.37    39360.32   1011.57 o 
  -8   2  12     3750.48     3248.84    198.52 o 
  -7   2  12    21379.47    21193.73    292.51 o 
  -6   2  12     1178.76     1148.14    102.42 o 
  -5   2  12    53702.45    46641.96    668.90 o 
  -5   2  12    26249.22    27032.19    362.48 o 
  -4   2  12       98.28      108.74     51.00 o 
  -3   2  12     9908.75     9572.01    169.02 o 
  -2   2  12      238.48      201.05     64.07 o 
  -2   2  12      265.00      277.34    307.69 o 
  -1   2  12     8273.17     8041.17    161.43 o 
   0   2  12      613.55      654.57    117.17 o 
   1   2  12     1670.99     1479.00    111.27 o 
   2   2  12     2118.62     2026.94    132.77 o 
   2   2  12     4980.85     4176.96    605.68 o 
   3   2  12    16818.53    16473.05    269.75 o 
   3   2  12    18258.54     9987.18   1120.74 o 
   4   2  12     2868.44     2677.30    166.07 o 
   5   2  12     3348.01     3161.17    249.52 o 
   6   2  12     6577.85     5883.99    261.32 o 
   7   2  12    10071.24    10259.88    377.23 o 
   8   2  12      671.49      543.30    181.24 o 
   9   2  12     6749.18     6825.17    368.80 o 
  10   2  12     2758.31     2647.37    579.55 o 
  10   2  12     1465.20     1320.52    365.01 o 
  11   2  12        8.00      -16.44    271.44 o 
 -14   3  12     8513.44     9440.93    663.85 o 
 -13   3  12      814.94      764.16    279.03 o 
 -12   3  12      229.28      150.47    279.45 o 
 -11   3  12      147.48      100.31    159.74 o 
 -10   3  12     2188.24     2269.72    304.32 o 
 -10   3  12     9120.87     8476.14    577.86 o 
  -9   3  12        2.85       68.70    128.13 o 
  -9   3  12      330.86      485.13    455.21 o 
  -8   3  12     2815.22     2544.53    164.38 o 
  -7   3  12      638.44      502.84    171.97 o 
  -6   3  12    21150.74    20309.02    322.02 o 
  -5   3  12      403.74      501.99     88.09 o 
  -5   3  12      825.99     1131.28    260.06 o 
  -4   3  12    16912.70    16202.46    209.90 o 
  -3   3  12      498.88      510.84     69.55 o 
  -2   3  12     9189.64     9238.19    179.55 o 
  -2   3  12    16228.28    16830.90    735.50 o 
  -1   3  12      192.92      165.65     76.29 o 
   0   3  12     2380.65     2461.92    148.36 o 
   1   3  12        4.62       33.30     86.83 o 
   2   3  12    24133.14    23447.01    381.45 o 
   2   3  12    59954.22    53960.70   1058.78 o 
   3   3  12     2284.22     2232.63    153.42 o 
   3   3  12     2331.26     1548.55    805.89 o 
   4   3  12       33.55       67.44     97.79 o 
   5   3  12       69.94      164.38    214.96 o 
   6   3  12    24891.96    23820.45    456.05 o 
   7   3  12      290.59      358.27    267.65 o 
   8   3  12      866.76      867.42    190.51 o 
   9   3  12       44.35       84.72    179.98 o 
  10   3  12     2795.68     2925.98    608.21 o 
  10   3  12      233.04      564.80    315.70 o 
  11   3  12        2.37       57.32    255.84 o 
 -14   4  12      662.27      879.23    630.97 o 
 -14   4  12     1065.79     1135.49    652.89 o 
 -13   4  12     5550.76     5523.61    367.96 o 
 -12   4  12    10303.01    10901.81    485.13 o 
 -11   4  12       26.89        7.59    167.33 o 
 -10   4  12      524.46      470.38    177.45 o 
 -10   4  12     1931.02     1715.46    544.14 o 
  -9   4  12     1627.60     1439.38    185.46 o 
  -9   4  12     3998.36     4953.76    649.51 o 
  -8   4  12     1857.60     2054.34    157.64 o 
  -7   4  12    11135.40    10997.91    294.62 o 
  -6   4  12     3020.47     2914.17    156.37 o 
  -5   4  12     7107.28     6683.97    364.59 o 
  -5   4  12     3473.97     3686.34    220.44 o 
  -4   4  12      502.18      429.50     93.99 o 
  -3   4  12      955.54      986.28     93.57 o 
  -2   4  12     4061.81     4076.22    174.50 o 
  -2   4  12    10712.59    10576.00    522.65 o 
  -1   4  12     1027.49      907.47    100.31 o 
   0   4  12    12496.91    12452.47    251.63 o 
   1   4  12     1776.00     1758.03    137.41 o 
   2   4  12      485.55      482.60    136.56 o 
   2   4  12      486.10      653.31    424.86 o 
   3   4  12     2824.98     3236.61    861.10 o 
   3   4  12      431.78      412.64    109.17 o 
   4   4  12     4145.54     3932.49    217.49 o 
   5   4  12    25477.71    24620.43    468.70 o 
   6   4  12      173.36      139.09    141.62 o 
   7   4  12     2068.14     1992.80    306.00 o 
   8   4  12       96.85      177.45    165.65 o 
   9   4  12      183.89      274.81    193.04 o 
  10   4  12      122.64      -28.66    230.55 o 
  10   4  12      414.48      689.98    696.72 o 
 -13   5  12       28.51      -64.07    225.92 o 
 -12   5  12      703.99      497.36    296.73 o 
 -11   5  12      281.84      338.03    195.15 o 
 -10   5  12     1919.86     2051.81    257.11 o 
 -10   5  12     3437.08     4360.30    649.51 o 
  -9   5  12    17503.89    17764.92    886.39 o 
  -9   5  12     9375.87     9231.03    341.83 o 
  -8   5  12      798.56      918.00    147.10 o 
  -7   5  12     3661.28     3885.71    253.74 o 
  -6   5  12      986.09      961.42    127.71 o 
  -5   5  12       62.39       37.93    149.21 o 
  -5   5  12      127.65      235.19    231.82 o 
  -4   5  12     4813.84     4384.33    209.90 o 
  -3   5  12     4456.93     4171.05    190.09 o 
  -3   5  12    11593.01    10539.33    804.62 o 
  -2   5  12     2420.22     2462.76    168.17 o 
  -2   5  12     3055.50     2914.17    573.65 o 
  -1   5  12     7762.24     7301.03    214.96 o 
   0   5  12      971.53     1038.13    155.95 o 
   1   5  12     9947.28     9712.79    259.22 o 
   2   5  12     8595.14     8996.68    588.40 o 
   2   5  12     5590.45     5487.79    272.70 o 
   3   5  12     9580.82     9172.44   1027.17 o 
   3   5  12     2967.19     2902.37    247.84 o 
   4   5  12       18.35       67.44    122.23 o 
   5   5  12      162.88       93.57    235.61 o 
   6   5  12      951.48     1029.70    179.98 o 
   7   5  12     3300.74     3234.93    343.51 o 
   8   5  12       18.23      -64.07    174.50 o 
   9   5  12     3781.40     4223.74    311.48 o 
  10   5  12        2.51      275.23    272.28 o 
  10   5  12      554.29     -612.84   1220.21 o 
 -13   6  12       37.19      186.30    440.88 o 
 -12   6  12     1473.42     1376.16    363.74 o 
 -11   6  12       17.88       15.60    185.88 o 
 -10   6  12     1571.25     1719.25    263.01 o 
 -10   6  12     9190.47     9819.43    932.76 o 
  -9   6  12      311.70      239.83    187.14 o 
  -9   6  12      486.26      788.18    859.42 o 
  -8   6  12    10370.18     9768.85    340.14 o 
  -7   6  12      813.33      692.93    298.84 o 
  -6   6  12     4444.51     4101.93    250.36 o 
  -5   6  12       41.26      182.93    252.05 o 
  -5   6  12       20.17      158.06    297.57 o 
  -4   6  12      814.49      926.85    147.10 o 
  -3   6  12        9.77      -35.41    113.80 o 
  -2   6  12      569.80      675.23    133.19 o 
  -2   6  12      943.32     1105.57    404.21 o 
  -1   6  12      492.87      470.80    118.44 o 
   0   6  12     5129.74     5259.76    256.69 o 
   1   6  12        3.59       87.25    116.75 o 
   2   6  12    10846.50    11682.41    584.18 o 
   2   6  12     4089.86     4096.45    288.30 o 
   3   6  12       10.39       43.83    159.32 o 
   3   6  12      195.39      685.76    784.81 o 
   4   6  12     2844.52     2586.26    203.58 o 
   5   6  12       96.50      455.63    257.95 o 
   6   6  12    15057.04    14805.64    403.79 o 
   7   6  12      110.46      -39.62    308.11 o 
   8   6  12      390.53      321.17    214.54 o 
   9   6  12       11.39       -5.48    223.81 o 
 -12   7  12      111.79      -53.53    716.53 o 
 -11   7  12       91.91      167.33    232.24 o 
 -10   7  12      193.98      281.55    223.39 o 
 -10   7  12     1764.82     2070.35   1436.01 o 
  -9   7  12     7360.69     6941.08    404.21 o 
  -9   7  12    13101.59    12225.71   1682.16 o 
  -8   7  12     1291.80     1217.68    228.03 o 
  -7   7  12      804.70     1012.42    366.27 o 
  -6   7  12     3261.94     3265.70    234.77 o 
  -5   7  12     1143.03     1026.33    294.62 o 
  -5   7  12      558.70      765.00    352.79 o 
  -4   7  12     3122.33     3207.95    223.81 o 
  -3   7  12     2048.01     2234.31    206.53 o 
  -2   7  12     2964.05     3152.32    519.70 o 
  -2   7  12     2302.50     2544.53    285.35 o 
  -1   7  12     3141.58     3352.10    217.07 o 
   0   7  12      792.18      659.21    195.15 o 
   1   7  12     4846.95     4668.83    248.68 o 
   2   7  12     5239.16     5897.05    620.43 o 
   2   7  12     2029.51     1889.54    295.04 o 
   3   7  12      918.13      896.51    251.21 o 
   3   7  12     7412.03     7380.27    824.43 o 
   4   7  12      305.73      340.98    156.79 o 
   5   7  12      221.83      376.81    273.97 o 
   6   7  12     4248.67     4124.27    302.21 o 
   7   7  12     3068.01     2961.80    395.78 o 
   8   7  12      172.57      313.59    284.08 o 
 -10   8  12     1030.54     1956.55   1627.37 o 
 -10   8  12      386.35      396.20    316.12 o 
  -9   8  12      847.22     1105.57    257.95 o 
  -8   8  12      267.15      460.27    249.52 o 
  -7   8  12     7056.89     7114.31    441.30 o 
  -6   8  12      171.68      145.84    185.46 o 
  -5   8  12     2694.89     2874.98    356.58 o 
  -5   8  12     1317.24     1930.84    446.78 o 
  -4   8  12      107.02      151.31    159.32 o 
  -3   8  12      130.14       94.41    164.38 o 
  -2   8  12       32.77      -10.96    243.20 o 
  -2   8  12       52.79      427.39    515.48 o 
  -1   8  12     2740.39     2791.94    286.61 o 
   0   8  12     1367.66     1671.63    236.88 o 
   1   8  12     1330.09     1165.00    204.42 o 
   2   8  12      581.29      923.90    305.16 o 
   2   8  12      750.96      756.57    533.18 o 
   3   8  12      973.29     1182.70    269.75 o 
   3   8  12     1805.06     2591.31    914.21 o 
   4   8  12      103.24       24.02    170.28 o 
   5   8  12    19917.91    20032.11    590.51 o 
   6   8  12       18.28      169.86    206.53 o 
  -8   9  12      658.49      789.87    264.70 o 
  -7   9  12      369.65      565.22    329.60 o 
  -6   9  12     4097.41     4220.37    351.94 o 
  -5   9  12       14.69      200.21    369.22 o 
  -4   9  12     5186.87     5283.36    339.72 o 
  -3   9  12      283.73      322.44    190.93 o 
  -2   9  12     5950.33     6509.05    858.57 o 
  -2   9  12     1519.13     1603.34    351.10 o 
  -1   9  12        1.98       30.35    184.19 o 
   0   9  12      263.31      501.15    302.63 o 
   1   9  12        9.03      -87.67    182.50 o 
   2   9  12    18563.49    19579.43    917.16 o 
   2   9  12    12383.98    12559.95    801.25 o 
   3   9  12       37.69       53.95    281.13 o 
   3   9  12      372.25      470.80    951.30 o 
   4   9  12      414.19      545.83    212.01 o 
  -5  10  12    15398.97    15374.65    958.04 o 
  -4  10  12       47.03      224.23    248.26 o 
  -3  10  12     2158.95     2747.69    325.39 o 
  -2  10  12       94.00      385.24    289.98 o 
  -2  10  12      299.91      126.87    623.38 o 
  -1  10  12     1451.58     1615.15    330.03 o 
   0  10  12     1303.39     1258.14    413.90 o 
   1  10  12      473.94      319.07    313.59 o 
 -15   0  13      457.16      767.53    644.04 o 
 -13   0  13     7609.58     7238.65    874.59 o 
 -11   0  13      479.15      652.89    296.73 o 
  -9   0  13      492.77      475.86    197.26 o 
  -9   0  13      498.56      708.94    631.39 o 
  -7   0  13    13836.10    13483.43    382.29 o 
  -5   0  13     2260.26     2451.80    166.49 o 
  -3   0  13    23984.30    24454.37    393.67 o 
  -1   0  13     5820.76     4513.30    677.75 o 
  -1   0  13     2546.61     2635.15    187.14 o 
   1   0  13   103190.45   108561.64    690.40 o 
   3   0  13      462.21      466.59    128.55 o 
   3   0  13     4254.07     4392.34    930.23 o 
   5   0  13    23569.94    23610.97    454.37 o 
   7   0  13     1577.52     1659.82    428.65 o 
   9   0  13      508.77      742.24    399.99 o 
  11   0  13     6780.84     6908.63    997.66 o 
 -15   1  13       99.47     -102.42    344.78 o 
 -14   1  13     2236.37     2485.10    452.26 o 
 -13   1  13     1385.58     1505.98    453.10 o 
 -13   1  13      704.99      808.84    824.85 o 
 -12   1  13       27.09      139.51    196.84 o 
 -11   1  13     1387.53     1465.94    264.27 o 
 -10   1  13      686.32      802.94    160.17 o 
  -9   1  13     2407.08     2577.83    220.02 o 
  -9   1  13     3239.37     3180.56    477.55 o 
  -8   1  13     3024.63     2854.32    191.78 o 
  -7   1  13      760.80      700.94     91.04 o 
  -6   1  13    27501.19    26990.89    311.06 o 
  -5   1  13      496.13      468.27     73.34 o 
  -4   1  13     5281.46     4159.25    331.29 o 
  -4   1  13       60.13      231.40     72.07 o 
  -3   1  13     2462.52     2203.12    116.33 o 
  -2   1  13      295.48      283.24     70.39 o 
  -1   1  13     1477.07     1606.29    110.85 o 
  -1   1  13     1533.34      598.94    573.22 o 
   0   1  13      406.24      487.24     79.66 o 
   1   1  13     1511.86     1658.56    120.97 o 
   2   1  13    12862.04    11986.30    211.17 o 
   3   1  13     1080.98     1165.84    117.17 o 
   3   1  13     3932.74     3456.63    528.55 o 
   4   1  13     1457.00      837.50    932.76 o 
   4   1  13     1278.67     1295.24    130.66 o 
   5   1  13      234.12      238.14    117.17 o 
   6   1  13     3571.49     3654.73    271.02 o 
   7   1  13      529.38      622.12    182.93 o 
   8   1  13    10060.88    11022.78    544.56 o 
   9   1  13      729.83      676.49    289.98 o 
  10   1  13      242.90      241.51    295.89 o 
  11   1  13     2007.82     2469.93    641.51 o 
 -15   2  13       38.16      367.12    445.51 o 
 -14   2  13      426.12      812.63    301.36 o 
 -13   2  13     2563.07     2772.55    481.76 o 
 -12   2  13      419.22      426.13    193.46 o 
 -11   2  13     3101.55     3041.04    295.46 o 
 -10   2  13     2980.25     2706.38    237.30 o 
  -9   2  13      563.78      668.06    181.24 o 
  -9   2  13      640.85      450.99    433.71 o 
  -8   2  13      140.80      188.41     95.26 o 
  -7   2  13       49.81       20.23     74.60 o 
  -6   2  13     9562.94     9491.51    213.27 o 
  -5   2  13     8906.60     8347.17    190.09 o 
  -4   2  13      174.93      246.15     66.60 o 
  -4   2  13      646.73      746.46    358.27 o 
  -3   2  13     4128.50     3839.76    130.66 o 
  -2   2  13      260.55      253.31     66.60 o 
  -1   2  13     1192.54     1183.96    102.84 o 
  -1   2  13     1208.78     1186.91    376.81 o 
   0   2  13    14570.24    14544.32    273.12 o 
   1   2  13      552.99      479.65    142.88 o 
   2   2  13    16202.63    15915.00    261.32 o 
   3   2  13        3.16      131.93     94.41 o 
   3   2  13     1602.29     1265.31    628.02 o 
   4   2  13     1067.34     1024.22    131.93 o 
   4   2  13     1095.94     1023.80    984.60 o 
   5   2  13       11.20       99.47    123.50 o 
   6   2  13    38524.77    37799.55    563.95 o 
   7   2  13     1132.97     1119.47    178.29 o 
   8   2  13     2045.24     1991.54    370.91 o 
   8   2  13     2018.34     2443.79    568.59 o 
   9   2  13      502.87      528.55    210.74 o 
  10   2  13     1590.71     1757.61    273.97 o 
  11   2  13      740.85      523.49    889.34 o 
 -14   3  13       62.96       26.98    266.38 o 
 -13   3  13     1000.15     1062.15    446.36 o 
 -12   3  13      270.77      314.85    195.57 o 
 -11   3  13     4251.23     4113.31    317.38 o 
 -10   3  13      187.72      315.70    154.26 o 
  -9   3  13     8361.82     7602.40    589.66 o 
  -9   3  13     2636.40     2611.55    253.74 o 
  -8   3  13      185.52      159.74    101.58 o 
  -7   3  13      430.71      396.20     98.63 o 
  -6   3  13     1331.71     1063.84    165.65 o 
  -5   3  13     2190.26     2048.01    137.83 o 
  -4   3  13       96.70      130.66    254.16 o 
  -4   3  13       22.65       56.90     85.98 o 
  -3   3  13     5215.42     4939.01    145.41 o 
  -2   3  13      121.28      121.39     62.38 o 
  -1   3  13      627.50      947.09    328.34 o 
  -1   3  13      477.91      461.95    110.43 o 
   0   3  13        4.88       60.69     81.35 o 
   1   3  13     7837.04     7667.31    241.09 o 
   2   3  13     1735.51     1679.21    142.04 o 
   3   3  13    20384.80    16029.65    952.14 o 
   3   3  13     9997.79     9509.21    257.53 o 
   4   3  13      156.39      126.03    107.90 o 
   4   3  13      327.31      879.65    876.28 o 
   5   3  13       92.42       30.35    125.60 o 
   6   3  13       48.26       69.12    239.83 o 
   7   3  13       17.50        9.27    149.21 o 
   8   3  13       15.18      -54.37    311.90 o 
   9   3  13     4120.35     4058.94    309.37 o 
  10   3  13      171.35      196.41    220.44 o 
 -14   4  13      741.35      678.18    395.78 o 
 -14   4  13     1621.96     1052.46   1275.85 o 
 -13   4  13     1873.06     1755.08    494.83 o 
 -13   4  13      721.74      694.61    456.89 o 
 -12   4  13    10646.95    10899.70    429.92 o 
 -11   4  13      159.20       55.22    266.80 o 
 -10   4  13      760.96      865.32    177.45 o 
  -9   4  13      369.52      396.62    174.50 o 
  -9   4  13      372.97        7.59    408.84 o 
  -8   4  13    12417.11    12303.26    334.24 o 
  -8   4  13    16623.05    20441.79   1138.02 o 
  -7   4  13     3992.64     3752.09    193.46 o 
  -6   4  13     5412.35     4895.17    230.98 o 
  -5   4  13     1211.51     1200.40    122.23 o 
  -4   4  13     4893.79     4954.18    230.98 o 
  -4   4  13    11718.54    11344.38    437.93 o 
  -3   4  13     4803.04     4565.15    174.50 o 
  -2   4  13     2342.04     2176.15    140.36 o 
  -1   4  13      916.86     1029.70    140.78 o 
  -1   4  13     3279.82     3316.28    333.40 o 
   0   4  13     7113.52     6909.89    204.00 o 
   1   4  13    13030.71    12897.98    274.39 o 
   2   4  13      152.52      152.58    108.74 o 
   3   4  13       22.66       34.14    112.96 o 
   3   4  13      444.26      283.66    470.38 o 
   4   4  13     2414.74     2440.42    202.31 o 
   4   4  13     2468.30     2054.76    988.39 o 
   5   4  13     8238.15     7833.79    290.41 o 
   6   4  13      543.14      597.25    262.59 o 
   7   4  13     1483.49     1263.62    203.16 o 
   8   4  13    14099.97    14007.34    481.34 o 
   9   4  13      116.65       83.88    192.20 o 
  10   4  13       95.22      272.70    225.92 o 
 -13   5  13        1.76        5.06    405.89 o 
 -13   5  13       62.07      197.26    520.12 o 
 -12   5  13      179.22      200.63    220.02 o 
 -11   5  13     1372.28     1444.86    314.85 o 
 -10   5  13     2039.73     2131.89    225.92 o 
  -9   5  13      387.68      333.82    172.39 o 
  -9   5  13      613.64     1376.16    825.28 o 
  -8   5  13      948.94     1074.80    182.08 o 
  -7   5  13      166.03      206.53    116.75 o 
  -6   5  13    19656.16    18867.11    353.63 o 
  -5   5  13     1324.89     1350.87    152.58 o 
  -4   5  13     4518.44     4486.33    302.63 o 
  -4   5  13      935.06     1076.06    287.88 o 
  -3   5  13     1003.70     1022.11    140.36 o 
  -2   5  13     2265.30     2224.62    160.59 o 
  -1   5  13     1116.22     1236.23    136.14 o 
  -1   5  13     2205.19     2275.62    575.33 o 
   0   5  13      688.07      742.24    115.07 o 
   1   5  13     2156.01     2367.92    193.88 o 
   2   5  13     7605.39     7312.83    259.22 o 
   3   5  13      874.33      891.87    166.49 o 
   3   5  13     1721.85     1812.82    524.75 o 
   4   5  13       58.20      -34.14    133.19 o 
   4   5  13      957.34     1010.73    914.63 o 
   5   5  13        1.98      138.25    144.57 o 
   6   5  13     2405.13     2568.13    304.74 o 
   7   5  13       20.42       -8.01    168.17 o 
   8   5  13     9929.12     9714.48    451.84 o 
   9   5  13      785.17      413.48    226.76 o 
 -12   6  13      955.12      930.65    275.65 o 
 -11   6  13    12416.62    12505.58    526.44 o 
 -10   6  13      296.62      275.65    183.77 o 
  -9   6  13      927.33      942.03    214.54 o 
  -8   6  13      110.31      -59.01    177.87 o 
  -7   6  13      478.41      503.68    148.79 o 
  -6   6  13       81.75      153.84    206.95 o 
  -5   6  13     8264.75     8431.04    287.88 o 
  -4   6  13      526.75      543.30    244.04 o 
  -4   6  13       98.85      104.11    428.23 o 
  -3   6  13    10195.48     9533.24    296.73 o 
  -2   6  13      139.69      170.70    124.34 o 
  -1   6  13     4977.97     5267.77    271.02 o 
  -1   6  13     5334.30     4917.51    509.16 o 
   0   6  13     1199.84     1184.38    166.07 o 
   1   6  13     4297.12     4196.34    246.57 o 
   2   6  13      556.50      537.40    150.05 o 
   3   6  13     2383.17     2739.68    523.91 o 
   3   6  13      687.18      883.02    258.79 o 
   4   6  13      202.12      246.99    152.16 o 
   4   6  13      215.79      483.03    939.50 o 
   5   6  13       33.34       78.82    156.79 o 
   6   6  13      407.08       99.89    284.08 o 
   7   6  13     3167.05     3108.90    270.17 o 
   8   6  13       51.26      193.88    360.37 o 
 -11   7  13     1298.41     1479.00    424.44 o 
 -10   7  13       53.20      -64.49    203.16 o 
  -9   7  13      759.71      883.86    229.71 o 
  -8   7  13     2050.38     2149.17    291.25 o 
  -7   7  13      309.13      487.66    185.88 o 
  -6   7  13    12180.76    12816.21    387.35 o 
  -5   7  13      301.44      496.09    155.95 o 
  -4   7  13      701.28      734.23    283.24 o 
  -4   7  13      152.63      232.66    342.67 o 
  -3   7  13      889.94      945.82    168.17 o 
  -2   7  13        8.65      -18.97    143.31 o 
  -1   7  13       55.81      177.87    150.05 o 
  -1   7  13       70.96      287.03    666.80 o 
   0   7  13     1297.18     1340.33    169.44 o 
   1   7  13      708.93      752.36    210.74 o 
   2   7  13     1875.28     1816.20    225.08 o 
   3   7  13     5494.22     5690.52    703.04 o 
   3   7  13     1830.70     1843.59    322.86 o 
   4   7  13     2081.39     2317.35    255.00 o 
   4   7  13     2332.02     3260.64   1098.40 o 
   5   7  13      192.04      111.27    174.07 o 
   6   7  13     2435.47     2850.95    350.26 o 
   7   7  13        7.90       78.40    207.79 o 
 -10   8  13       28.55      329.18    367.96 o 
  -9   8  13      371.53      517.59    273.97 o 
  -8   8  13     5778.77     5717.92    403.79 o 
  -7   8  13      410.49      360.37    202.31 o 
  -6   8  13     6541.92     6377.13    385.24 o 
  -5   8  13      577.64      688.29    182.50 o 
  -4   8  13     7551.18     8188.27    433.29 o 
  -4   8  13     3882.70     5328.04    620.85 o 
  -3   8  13      677.09      896.09    193.88 o 
  -2   8  13     2450.45     2775.08    254.16 o 
  -1   8  13      268.28      343.51    293.78 o 
  -1   8  13      310.26      508.74    464.90 o 
   0   8  13     1030.26     1274.16    217.07 o 
   1   8  13     3686.19     4254.93    320.33 o 
   2   8  13      638.48      846.77    213.27 o 
   3   8  13      313.44      539.08    343.09 o 
   3   8  13      315.69      471.22    589.66 o 
   4   8  13     3966.25     3656.84    326.65 o 
   4   8  13     4478.80     5251.75   1214.31 o 
   5   8  13      956.87     1354.67    238.14 o 
   6   8  13      166.50      311.06    450.99 o 
  -8   9  13       46.54      110.43    271.86 o 
  -7   9  13       22.64      115.49    214.54 o 
  -6   9  13      322.04      616.22    321.17 o 
  -5   9  13     1165.41     1429.69    271.86 o 
  -4   9  13        2.05      281.13    352.79 o 
  -4   9  13        1.25      285.35    431.60 o 
  -3   9  13     2421.60     2511.65    267.65 o 
  -2   9  13      115.96      209.48    206.53 o 
  -1   9  13      578.25      329.60    504.10 o 
  -1   9  13       36.88       59.01    308.53 o 
   0   9  13       34.20      163.54    225.92 o 
   1   9  13     3664.65     4019.32    399.57 o 
   2   9  13       49.38      174.07    224.23 o 
   3   9  13     4770.02     5436.36    751.94 o 
   3   9  13      225.04      211.17    258.37 o 
   4   9  13       51.63      150.89    521.38 o 
   4   9  13       52.74     -333.40   1107.67 o 
  -4  10  13       95.52       -3.37    697.14 o 
  -3  10  13     2235.15     2548.74    354.89 o 
  -2  10  13       39.06      254.16    257.53 o 
  -1  10  13     2410.74     2448.01   1013.68 o 
  -1  10  13     2181.72     2383.94    670.59 o 
   0  10  13     1232.64     1204.62    432.45 o 
 -14   0  14      883.41      960.99    491.46 o 
 -12   0  14    11999.76    11969.44    904.52 o 
 -10   0  14     2934.95     2904.90    325.39 o 
  -8   0  14    10892.08    10108.57    366.27 o 
  -6   0  14       65.61        0.00    116.75 o 
  -4   0  14    13598.47    13827.79    320.33 o 
  -2   0  14    10390.68    10801.92    295.04 o 
   0   0  14    25138.58    24996.82    327.50 o 
   0   0  14    25158.31    22063.68   1153.62 o 
   2   0  14    47120.39    47526.25    526.44 o 
   4   0  14      134.83      217.49    137.83 o 
   4   0  14     5778.45     4727.84   1009.47 o 
   6   0  14     1773.69     1581.43    420.22 o 
   8   0  14    12791.65    12440.67    867.00 o 
  10   0  14     1765.98     1462.15    515.06 o 
 -15   1  14      328.36      580.39   1057.52 o 
 -14   1  14       92.87     -110.85    294.62 o 
 -13   1  14     6139.24     6391.88    429.50 o 
 -12   1  14     2122.80     2081.31    410.11 o 
 -11   1  14     1111.88     1247.61    200.63 o 
 -10   1  14     3128.06     3336.08    255.84 o 
  -9   1  14     2407.64     2518.82    178.71 o 
  -8   1  14     3147.14     3036.83    181.66 o 
  -7   1  14     7615.63     7352.03    220.02 o 
  -6   1  14      899.65      848.88     96.10 o 
  -5   1  14    27251.35    26700.06    294.62 o 
  -4   1  14     3912.54     3979.28    150.47 o 
  -3   1  14      126.49      161.85     87.25 o 
  -3   1  14     1510.71     1416.20    244.46 o 
  -2   1  14     5828.52     5724.66    166.91 o 
  -1   1  14    13459.96    12362.27    225.08 o 
   0   1  14     2366.98     2125.57    137.83 o 
   0   1  14     2692.79     2488.89    450.15 o 
   1   1  14       89.78      226.34     68.28 o 
   2   1  14     1224.93     1420.42    131.93 o 
   3   1  14    24351.77    22109.62    326.23 o 
   4   1  14     1212.54     1226.53    146.68 o 
   4   1  14     1218.08      859.84    495.25 o 
   5   1  14      862.00      172.39    950.88 o 
   5   1  14      251.58      319.91    128.98 o 
   6   1  14      352.62      405.47    148.36 o 
   7   1  14     1698.22     1959.08    365.43 o 
   7   1  14     1214.49     1357.62    419.38 o 
   8   1  14     2681.50     2641.05    373.86 o 
   9   1  14      206.73      482.60    467.43 o 
  10   1  14      290.89      454.37    321.17 o 
 -15   2  14     1155.73     1152.35   1036.86 o 
 -14   2  14      376.86      481.76    287.03 o 
 -13   2  14     3614.93     4157.57    393.25 o 
 -12   2  14      434.90      405.47    354.47 o 
 -12   2  14     1646.74     1334.86    434.98 o 
 -11   2  14     5117.06     5126.57    307.69 o 
 -10   2  14     1905.19     1704.92    234.35 o 
  -9   2  14     1100.16      936.55    158.90 o 
  -8   2  14     2383.19     2015.14    184.61 o 
  -7   2  14       78.47       52.69     85.98 o 
  -6   2  14     1486.14     1624.00    121.39 o 
  -5   2  14     9741.06    10197.92    222.12 o 
  -4   2  14       81.79       61.12     63.64 o 
  -3   2  14     4095.53     3917.32    164.38 o 
  -3   2  14     5503.49     5588.94    361.64 o 
  -2   2  14     1106.34     1138.44     97.36 o 
  -1   2  14      173.59      209.06     70.81 o 
   0   2  14     3405.34     3318.38    189.67 o 
   0   2  14    12988.58     9730.49    505.79 o 
   1   2  14       83.11       87.67     93.57 o 
   2   2  14     1106.65     1210.52    142.88 o 
   3   2  14     1164.73     1207.14    123.07 o 
   4   2  14      266.88      -76.71    504.94 o 
   4   2  14      263.37      258.79    131.08 o 
   5   2  14     1133.21     1061.31    166.07 o 
   5   2  14     1564.71     1601.66   1134.23 o 
   6   2  14     8308.61     7826.63    301.36 o 
   7   2  14    24226.80    25492.92    518.01 o 
   8   2  14        2.42       45.94    178.29 o 
   9   2  14     8797.96     9085.19    649.94 o 
  10   2  14      414.50      506.21    322.44 o 
 -14   3  14     1171.12      -71.65   1220.21 o 
 -14   3  14      161.50      300.52    343.09 o 
 -13   3  14       96.22      155.95    291.25 o 
 -13   3  14      530.23      551.73   1044.87 o 
 -12   3  14     4859.49     6316.85    781.02 o 
 -12   3  14     8304.46     8704.59    561.84 o 
 -11   3  14      475.69      459.84    182.08 o 
 -10   3  14     5981.13     5883.99    322.86 o 
  -9   3  14        1.16       30.77    126.45 o 
  -8   3  14     7539.62     6767.85    231.82 o 
  -7   3  14      126.92      117.60    104.11 o 
  -6   3  14      435.90      364.17    100.31 o 
  -5   3  14     1349.51     1249.29    156.79 o 
  -4   3  14     8308.64     8125.46    202.31 o 
  -3   3  14       30.42       37.51     83.45 o 
  -3   3  14      157.32      499.46    231.40 o 
  -2   3  14    20996.98    21318.49    307.69 o 
  -1   3  14      277.08      344.78     95.26 o 
   0   3  14     3381.32     3500.89    203.16 o 
   0   3  14    15006.26    14551.48    612.00 o 
   1   3  14       54.56      295.46    100.31 o 
   2   3  14     2588.91     2397.43    180.82 o 
   3   3  14       42.38      -91.04     93.57 o 
   4   3  14     8092.47     7661.40    299.68 o 
   4   3  14     8507.81     6471.54    847.19 o 
   5   3  14      112.96      163.12    136.98 o 
   5   3  14      119.10     -192.62   1083.65 o 
   6   3  14      716.87      663.85    169.44 o 
   7   3  14       66.43      169.86    265.54 o 
   8   3  14     7114.33     6995.03    354.47 o 
   9   3  14      254.57       94.41    499.04 o 
   9   3  14      135.90      117.60    290.83 o 
  10   3  14      338.64      358.69    238.98 o 
 -14   4  14      340.97      341.41    319.07 o 
 -13   4  14      125.70      604.84   1067.63 o 
 -13   4  14       28.32      147.10    257.11 o 
 -12   4  14     2815.61     2916.28    482.18 o 
 -12   4  14     2108.25     2311.87    561.42 o 
 -11   4  14      963.77      980.38    225.50 o 
 -10   4  14      781.35      883.86    253.31 o 
  -9   4  14     1660.04     1747.91    179.98 o 
  -8   4  14     1660.97     1699.44    159.32 o 
  -7   4  14     1119.14     1028.85    141.20 o 
  -6   4  14      146.94      171.55    103.69 o 
  -5   4  14     5388.82     5052.81    213.27 o 
  -4   4  14     6149.76     5470.50    225.50 o 
  -3   4  14     8959.89     8878.24    391.98 o 
  -3   4  14    18989.07    17813.81    496.09 o 
  -2   4  14     1971.04     1988.16    139.51 o 
  -1   4  14     9981.82     9936.60    238.14 o 
   0   4  14     2139.83     2276.04    190.51 o 
   0   4  14     2288.56     2733.78    437.51 o 
   1   4  14    32963.51    32093.43    445.09 o 
   2   4  14    12477.98    11932.77    314.43 o 
   3   4  14     1583.55     1524.10    153.42 o 
   4   4  14     1430.21     1143.92    529.81 o 
   4   4  14       35.60       -3.37    146.68 o 
   5   4  14     2923.27     2794.05    234.35 o 
   5   4  14     2946.50      593.03   1008.62 o 
   6   4  14      232.74      129.40    161.43 o 
   7   4  14      698.48      806.31    297.57 o 
   8   4  14     3592.05     3911.00    292.09 o 
   9   4  14      237.35      145.41    481.76 o 
   9   4  14       55.05      294.20    304.32 o 
 -13   5  14     5443.22     5102.12    469.96 o 
 -13   5  14     9708.24     9730.49   1432.22 o 
 -12   5  14     2371.86     2542.84    510.42 o 
 -12   5  14      224.60      150.47    403.36 o 
 -11   5  14       93.70      130.24    202.31 o 
 -10   5  14      377.36      280.71    277.34 o 
  -9   5  14      786.10      890.61    194.31 o 
  -8   5  14      988.50      952.57    696.72 o 
  -8   5  14      864.38      944.14    158.90 o 
  -7   5  14     5836.48     5859.12    273.12 o 
  -6   5  14        2.30       23.18    115.91 o 
  -5   5  14    19750.02    18539.61    390.72 o 
  -4   5  14     3680.59     3237.04    208.22 o 
  -3   5  14     1378.79     1007.78    302.63 o 
  -3   5  14      299.15      438.35    184.61 o 
  -2   5  14     4172.08     4227.96    194.73 o 
  -1   5  14    18112.72    17402.86    324.97 o 
   0   5  14     3526.44     3575.07    450.99 o 
   0   5  14      403.48      470.38    161.01 o 
   1   5  14      217.34      280.71    122.23 o 
   2   5  14     1252.13     1590.70    202.31 o 
   3   5  14    13212.52    12769.85    329.18 o 
   4   5  14      792.97      897.77    573.22 o 
   4   5  14      319.13      426.13    169.86 o 
   5   5  14      506.80      555.52    175.76 o 
   5   5  14     1618.75      319.91   1025.90 o 
   6   5  14       50.42      -94.41    158.90 o 
   7   5  14     1290.57     1452.87    318.65 o 
   8   5  14     1661.67     1728.10    244.46 o 
   9   5  14        2.88     -110.43    305.16 o 
   9   5  14        8.21     -254.16    596.41 o 
 -12   6  14     5664.65     5875.56    611.16 o 
 -12   6  14     2187.67     3648.83    703.89 o 
 -11   6  14      283.91      196.84    229.71 o 
 -10   6  14     8360.02     8393.95    500.73 o 
  -9   6  14       76.98      207.37    174.50 o 
  -8   6  14     5666.62     5503.80    299.26 o 
  -7   6  14        2.00       37.93    134.88 o 
  -6   6  14     6350.05     6748.04    281.98 o 
  -5   6  14       82.21       79.66    201.47 o 
  -4   6  14      623.16      607.37    148.79 o 
  -3   6  14       33.44      482.60    273.97 o 
  -3   6  14        0.85      111.69    268.49 o 
  -2   6  14     4775.33     4493.92    244.46 o 
  -1   6  14      235.13      268.91    127.29 o 
   0   6  14     9074.61     9342.72    421.49 o 
   0   6  14    26287.85    27082.77    819.37 o 
   1   6  14      188.22      216.65    135.30 o 
   2   6  14     6620.66     6627.07    335.08 o 
   3   6  14        3.14      287.46    142.88 o 
   4   6  14     1691.35     1921.99    563.11 o 
   4   6  14     1683.46     1822.52    248.68 o 
   5   6  14       21.44       32.45    168.17 o 
   5   6  14       67.73      314.85   1057.09 o 
   6   6  14    18409.78    18606.63    468.27 o 
   7   6  14      672.98      353.63    324.97 o 
   8   6  14      240.49      265.54    222.12 o 
 -11   7  14       19.39      139.51    284.51 o 
 -10   7  14     1715.49     1599.97    474.60 o 
  -9   7  14     1511.94     1378.69    237.30 o 
  -8   7  14     2564.88     2788.57    310.22 o 
  -7   7  14     2852.17     3001.42    264.27 o 
  -6   7  14      322.38      534.87    169.44 o 
  -5   7  14    12221.75    12419.59    386.08 o 
  -4   7  14     1175.66     1212.62    183.35 o 
  -3   7  14     1281.21     1649.71    297.57 o 
  -3   7  14     1164.68     1126.22    590.51 o 
  -2   7  14     2072.06     2066.14    221.28 o 
  -1   7  14     6041.02     5454.49    299.68 o 
   0   7  14     2171.70     2540.31    431.18 o 
   0   7  14      162.44      198.52    205.69 o 
   1   7  14      545.04      648.25    167.33 o 
   2   7  14      224.94      320.33    250.36 o 
   3   7  14    12843.24    12597.04    449.73 o 
   4   7  14     2171.19     2013.45    269.75 o 
   4   7  14     2284.19     3224.81    735.92 o 
   5   7  14      490.52      646.14    221.70 o 
   5   7  14      529.78      757.84   1122.85 o 
   6   7  14      325.04      560.58    215.80 o 
   7   7  14      201.16      245.73    497.36 o 
  -9   8  14     1059.39     1255.62    294.62 o 
  -8   8  14      600.81      566.90    229.71 o 
  -7   8  14     1219.25     1120.74    234.35 o 
  -6   8  14      130.57      114.64    193.88 o 
  -5   8  14     6500.10     6632.13    346.04 o 
  -4   8  14      668.49      576.60    193.04 o 
  -3   8  14    13466.41    13331.70    506.21 o 
  -3   8  14     6604.47     9412.27   1084.49 o 
  -2   8  14     1141.34     1035.18    212.85 o 
  -1   8  14     4084.51     4152.09    298.84 o 
   0   8  14      497.04      716.11    434.56 o 
   0   8  14      109.28      415.59    322.44 o 
   1   8  14    11663.17    11604.01    426.13 o 
   2   8  14     1157.64     1103.04    292.51 o 
   3   8  14      913.61     1087.02    201.89 o 
   4   8  14      402.79      204.84    265.96 o 
   4   8  14      990.69      980.38    658.79 o 
   5   8  14     1500.78     1261.09    274.81 o 
   5   8  14     1721.37     2830.72   1350.03 o 
  -7   9  14       62.24       19.39    227.60 o 
  -6   9  14      435.63      587.56    241.93 o 
  -5   9  14      333.53      600.62    340.98 o 
  -4   9  14     3607.97     3612.16    308.53 o 
  -3   9  14        2.79     -130.66    560.58 o 
  -3   9  14        3.47     -115.49    411.79 o 
  -2   9  14    12129.61    13164.36    450.99 o 
  -1   9  14      650.89      768.37    223.39 o 
   0   9  14     5317.96     6348.47    677.75 o 
   0   9  14     3228.77     3873.48    706.84 o 
   1   9  14      262.81      192.62    260.48 o 
   2   9  14      268.95      317.80    335.51 o 
   3   9  14      125.79     -114.22    317.38 o 
 -15   0  15     4805.17     4658.72   1317.15 o 
 -13   0  15        0.94     -345.20    346.04 o 
 -11   0  15    32271.92    31803.03   1147.71 o 
  -9   0  15    12540.66    12578.92    450.99 o 
  -7   0  15     1225.59     1092.92    174.50 o 
  -5   0  15     8737.78     8811.23    284.51 o 
  -3   0  15     7841.86     8122.51    277.34 o 
  -1   0  15     7530.32     7357.51    271.44 o 
   1   0  15    42141.34    41680.62    634.34 o 
   1   0  15    68461.32    58188.66   1965.40 o 
   3   0  15     1612.70     1285.12    225.92 o 
   5   0  15       51.85      281.13    300.10 o 
   5   0  15     7358.16     7665.62    832.02 o 
   7   0  15      512.89      738.87    399.57 o 
   9   0  15      298.13      150.05    410.95 o 
 -15   1  15      102.35      597.25   1036.44 o 
 -14   1  15     2927.41     3150.21    659.21 o 
 -14   1  15     1406.71     2793.63   1049.51 o 
 -13   1  15     1549.20     1595.76    345.20 o 
 -12   1  15      515.71      610.74    204.42 o 
 -11   1  15      522.18      872.90    351.94 o 
 -11   1  15      172.49      378.08    440.88 o 
 -10   1  15      390.03      373.86    150.89 o 
  -9   1  15     1664.28     1747.07    249.10 o 
  -8   1  15       23.93       68.70    100.31 o 
  -7   1  15      907.61     1004.83    122.65 o 
  -6   1  15      402.71      383.55     90.20 o 
  -5   1  15      527.86      614.95     93.15 o 
  -4   1  15     1959.41     1972.15    145.84 o 
  -3   1  15     5150.28     4683.59    161.85 o 
  -2   1  15    15085.02    14966.65    298.84 o 
  -2   1  15    15308.48    13330.43    426.55 o 
  -1   1  15     8538.15     8045.80    199.36 o 
   0   1  15     2042.90     1823.78    130.66 o 
   1   1  15        0.78      -15.60     72.50 o 
   1   1  15      443.95      594.30    403.79 o 
   2   1  15      395.85      294.62     96.94 o 
   3   1  15     5765.15     5451.12    208.22 o 
   4   1  15       52.46       96.52    107.48 o 
   5   1  15      638.24      741.82    193.88 o 
   5   1  15     1734.04     1790.48    545.41 o 
   6   1  15      572.06      316.12   1002.72 o 
   6   1  15       36.01       83.45    161.43 o 
   7   1  15       11.45      -20.23    223.39 o 
   8   1  15     2218.83     2072.46    470.80 o 
   9   1  15      143.67      185.88    278.60 o 
  10   1  15     2111.98     2026.10    650.78 o 
 -14   2  15     9983.45     9878.01    656.26 o 
 -13   2  15      253.50      502.41    249.10 o 
 -12   2  15     2517.39     2497.32    272.28 o 
 -11   2  15       62.55      268.49    352.36 o 
 -11   2  15       12.89      270.60    414.75 o 
 -10   2  15     4851.01     4712.25    268.49 o 
  -9   2  15     1581.40     1450.76    244.89 o 
  -8   2  15     3422.69     3090.78    234.35 o 
  -7   2  15      374.77      417.27    105.79 o 
  -6   2  15    14372.34    13983.32    258.79 o 
  -5   2  15       22.83      -26.13     74.18 o 
  -4   2  15    21068.50    21505.63    301.36 o 
  -3   2  15     2843.09     2958.43    139.93 o 
  -2   2  15    29768.47    26814.28    555.94 o 
  -2   2  15    17095.64    17401.59    311.48 o 
  -1   2  15      962.95      824.43    115.07 o 
   0   2  15    10881.88    10300.35    261.74 o 
   1   2  15       40.06      102.00    123.50 o 
   1   2  15       60.31      183.35    336.77 o 
   2   2  15     1768.47     1740.33    139.09 o 
   3   2  15     6692.64     6883.76    243.62 o 
   4   2  15      856.93      841.71    141.20 o 
   5   2  15       88.71      251.63    161.85 o 
   5   2  15      117.58      119.70    519.70 o 
   6   2  15     7014.89     6895.98    306.84 o 
   6   2  15     7701.80     7189.76   1317.15 o 
   7   2  15     1022.68      983.33    204.00 o 
   8   2  15      348.51      525.18    433.71 o 
   8   2  15       24.98      -26.98    357.42 o 
   9   2  15     1412.26     1231.17    348.15 o 
  10   2  15    11483.02    11816.86   1602.92 o 
 -14   3  15      157.72      139.09    505.79 o 
 -13   3  15     3303.29     3485.71    395.78 o 
 -13   3  15     8396.24     7808.50   1315.89 o 
 -12   3  15      322.07      575.75    993.03 o 
 -12   3  15       36.30       84.72    214.54 o 
 -11   3  15     5642.91     5412.34    467.85 o 
 -11   3  15     5454.92     6072.81    594.30 o 
 -10   3  15      201.02      282.82    169.02 o 
  -9   3  15     5352.69     4596.76    305.58 o 
  -8   3  15      183.62      366.70    124.34 o 
  -7   3  15     2645.98     2596.79    174.07 o 
  -6   3  15      748.85      641.08    115.07 o 
  -5   3  15     1168.17     1218.95    129.40 o 
  -4   3  15      658.14      460.27    146.26 o 
  -3   3  15    10133.17     9899.09    228.45 o 
  -2   3  15      486.67      562.69    215.80 o 
  -2   3  15      401.39      432.87    181.24 o 
  -1   3  15    13201.72    13502.40    276.08 o 
   0   3  15      398.67      446.36    110.85 o 
   1   3  15     6164.13     5046.49    419.38 o 
   1   3  15      380.20      501.57    149.21 o 
   2   3  15      634.45      490.19    111.69 o 
   3   3  15     8218.28     7867.09    258.37 o 
   4   3  15      233.66      299.68    139.51 o 
   5   3  15    10315.22     8712.18    977.43 o 
   5   3  15     1994.93     2006.29    235.19 o 
   6   3  15       68.61      107.48    158.06 o 
   6   3  15       84.90        8.85   1216.00 o 
   7   3  15      729.95      757.84    189.67 o 
   8   3  15      415.33      433.71    359.95 o 
   8   3  15       17.70      114.64    382.29 o 
   9   3  15      338.65      507.05    267.22 o 
 -14   4  15     2766.05     2929.77   1197.45 o 
 -13   4  15       31.05      123.50    254.58 o 
 -13   4  15      122.44     -192.62   1108.52 o 
 -12   4  15      584.07      760.79    262.59 o 
 -12   4  15     8148.74     8674.24   1220.21 o 
 -11   4  15     8008.26     8162.98    523.49 o 
 -11   4  15     3380.09     4773.78    573.22 o 
 -10   4  15      894.15      877.12    199.79 o 
  -9   4  15     1845.09     1923.25    287.03 o 
  -8   4  15      111.27      183.77    123.92 o 
  -7   4  15      567.49      534.45    125.60 o 
  -6   4  15     2930.35     2589.63    179.55 o 
  -5   4  15     2912.99     2733.36    197.26 o 
  -4   4  15    11101.01    10734.06    304.74 o 
  -3   4  15     1088.34     1042.34    141.20 o 
  -2   4  15     1906.01     1959.50    265.54 o 
  -2   4  15     1941.31     1924.52    260.48 o 
  -1   4  15     3306.08     3447.36    180.40 o 
   0   4  15        1.68        2.95     96.94 o 
   1   4  15    18140.53    20357.92    783.13 o 
   1   4  15    12445.19    12331.92    376.39 o 
   2   4  15    11245.82    11551.75    317.80 o 
   3   4  15     1084.38     1163.31    187.98 o 
   4   4  15     3358.03     3433.45    235.61 o 
   5   4  15       90.75      -32.45    160.17 o 
   5   4  15      537.54      -38.78    733.39 o 
   6   4  15     1068.71      425.28   1216.42 o 
   6   4  15      395.73      416.85    182.93 o 
   7   4  15       86.00       33.30    173.23 o 
   8   4  15    15223.30    16212.57    564.37 o 
   9   4  15       56.65      237.72    225.50 o 
 -13   5  15      851.38     1017.90    327.08 o 
 -13   5  15     2614.56     2390.69   1250.98 o 
 -12   5  15     1467.12     2040.43   1097.98 o 
 -12   5  15     1418.73     1547.71    320.33 o 
 -11   5  15     1726.13     1973.83    459.00 o 
 -11   5  15     1701.25     1868.46    531.08 o 
 -10   5  15     1633.77     1652.24    245.73 o 
  -9   5  15     1334.66     1192.39    249.10 o 
  -8   5  15       17.72      108.74    147.94 o 
  -7   5  15      419.44      512.53    143.31 o 
  -6   5  15     1729.14     1652.24    181.24 o 
  -5   5  15      367.42      389.88    138.25 o 
  -4   5  15     3747.06     3593.19    244.89 o 
  -3   5  15      382.79      385.24    135.72 o 
  -2   5  15     6304.51     6460.58    387.35 o 
  -2   5  15     8699.80     8118.30    434.13 o 
  -1   5  15     1771.52     1696.07    159.74 o 
   0   5  15       38.63       59.85    124.76 o 
   1   5  15      868.75      770.06    339.30 o 
   1   5  15      357.13      265.96    195.15 o 
   2   5  15       17.66       32.88    126.87 o 
   3   5  15     2554.59     2548.74    237.72 o 
   4   5  15      140.60      134.45    144.15 o 
   5   5  15     1701.74     1677.95    630.13 o 
   5   5  15      735.05      894.82    215.38 o 
   6   5  15      155.92      122.23    178.71 o 
   6   5  15      743.96    -1067.21   1067.21 o 
   7   5  15        0.78        9.69    182.93 o 
   8   5  15     1352.02     1516.52    359.95 o 
 -12   6  15      111.85      139.93    280.29 o 
 -11   6  15      130.11       95.26    451.84 o 
 -10   6  15       61.76       32.03    186.72 o 
  -9   6  15     3234.70     3354.21    349.41 o 
  -8   6  15      141.19      236.03    165.65 o 
  -7   6  15     1541.94     1622.73    192.20 o 
  -6   6  15     1278.16     1485.33    185.46 o 
  -5   6  15     1735.84     1747.07    191.78 o 
  -4   6  15      793.91      779.75    219.17 o 
  -3   6  15     3523.41     3384.56    231.40 o 
  -2   6  15      602.85      568.59    338.03 o 
  -2   6  15      529.39      542.46    236.03 o 
  -1   6  15     2405.91     2324.51    207.37 o 
   0   6  15      357.26      218.33    140.36 o 
   1   6  15      155.17      357.00    375.13 o 
   1   6  15        1.57      -81.35    194.31 o 
   2   6  15        2.18      152.58    170.70 o 
   3   6  15    24908.69    25405.25    514.22 o 
   4   6  15       79.33       90.62    155.53 o 
   5   6  15      766.31      991.34    231.40 o 
   5   6  15      769.93      548.78    626.75 o 
   6   6  15      211.58      948.35   1215.57 o 
   6   6  15      211.05       69.55    191.78 o 
   7   6  15     4144.99     4047.98    323.70 o 
 -11   7  15     1333.05     1791.33    732.97 o 
 -10   7  15     1043.31     1016.21    248.26 o 
  -9   7  15      897.46     1279.64    306.42 o 
  -8   7  15        0.35        6.74    178.29 o 
  -7   7  15      559.27      747.72    201.05 o 
  -6   7  15      290.38      389.46    166.91 o 
  -5   7  15      922.36     1086.18    188.41 o 
  -4   7  15      809.72      651.62    241.09 o 
  -3   7  15     1188.78     1176.80    201.47 o 
  -2   7  15     3216.54     3096.26    369.22 o 
  -2   7  15     1630.33     2095.22    513.79 o 
  -1   7  15      266.34      396.20    177.87 o 
   0   7  15     1797.00     1879.84    198.10 o 
   1   7  15      228.17      396.20    414.32 o 
   1   7  15      220.48       49.74    285.77 o 
   2   7  15      451.70      578.28    198.94 o 
   3   7  15     1844.96     2248.22    277.34 o 
   4   7  15       18.49      121.81    175.34 o 
   5   7  15      266.07      343.09    225.92 o 
   5   7  15     2260.03     2203.54    958.04 o 
   6   7  15      172.98      281.98    233.08 o 
   6   7  15      177.30      792.82   1343.71 o 
  -9   8  15      274.99      399.15    322.86 o 
  -8   8  15       14.04      -51.84    205.69 o 
  -7   8  15      146.20       62.80    198.94 o 
  -6   8  15     1877.91     2268.88    273.97 o 
  -5   8  15      493.31      598.09    192.62 o 
  -4   8  15     7081.89     7282.49    380.18 o 
  -3   8  15     1109.33     1092.92    215.38 o 
  -2   8  15     1129.64     1339.49    415.17 o 
  -2   8  15     1054.10     1453.72    482.18 o 
  -1   8  15      575.55      947.09    212.43 o 
   0   8  15      758.84      447.20    240.25 o 
   1   8  15     2683.20     3381.61    528.55 o 
   1   8  15     1028.51     1487.01    705.57 o 
   2   8  15     9009.33     8739.57    414.32 o 
   3   8  15      471.30      460.27    271.02 o 
   4   8  15     3422.41     3207.95    280.29 o 
  -7   9  15      554.22      636.03    409.69 o 
  -6   9  15       62.21      180.82    241.51 o 
  -5   9  15      550.97      630.55    260.90 o 
  -4   9  15      378.20      400.84    307.27 o 
  -3   9  15     1682.48     2045.91    269.33 o 
  -2   9  15      400.89      380.18    429.92 o 
  -2   9  15       35.37      426.13    396.62 o 
  -1   9  15     6165.41     6308.42    380.18 o 
   0   9  15        3.98      134.03    246.99 o 
   1   9  15     2049.80     1992.38    566.48 o 
   1   9  15      144.46      107.48    635.18 o 
 -14   0  16      354.26      537.40    470.38 o 
 -12   0  16      633.49      504.52    367.54 o 
 -10   0  16      225.02      251.63    249.94 o 
 -10   0  16     2463.56     2792.79    587.56 o 
  -8   0  16     8884.48     8526.30    379.34 o 
  -6   0  16     2382.70     2286.58    232.66 o 
  -4   0  16    15079.49    15751.88    374.28 o 
  -2   0  16     4581.04     4603.92    247.41 o 
   0   0  16    11490.93    10799.81    338.03 o 
   2   0  16    13403.89    13355.30    463.22 o 
   2   0  16    34039.47    30815.06   1112.73 o 
   4   0  16     4256.61     4137.76    362.48 o 
   6   0  16     3692.09     3327.66    751.51 o 
   8   0  16    18234.90    16796.76   1002.72 o 
 -14   1  16      236.07      259.22    314.01 o 
 -13   1  16      316.65      320.33    768.80 o 
 -13   1  16      625.01      525.18    521.38 o 
 -12   1  16      528.09      490.19    202.31 o 
 -11   1  16    13278.61    13216.63    394.94 o 
 -10   1  16       11.98       56.06    289.56 o 
 -10   1  16     1309.09     1425.48    381.03 o 
  -9   1  16       11.34      146.68    131.93 o 
  -8   1  16     9839.48     9712.37    280.29 o 
  -7   1  16     1380.60     1269.10    136.56 o 
  -6   1  16      490.49      486.82     99.89 o 
  -5   1  16     4188.38     4326.58    174.07 o 
  -4   1  16     1019.71     1025.06    105.79 o 
  -3   1  16    20892.06    20744.84    295.04 o 
  -2   1  16      633.53      547.51     94.84 o 
  -1   1  16     1353.05     1327.69    312.32 o 
  -1   1  16      876.22      912.10    124.76 o 
   0   1  16     7907.75     7186.39    232.66 o 
   1   1  16     5458.70     5143.43    183.35 o 
   2   1  16      933.58      989.66    469.12 o 
   2   1  16       56.44      -10.54    124.34 o 
   3   1  16      125.72      162.27    125.18 o 
   4   1  16     2991.60     3344.94    242.78 o 
   5   1  16     5802.09     5365.98    304.74 o 
   6   1  16       78.31     -102.42    259.22 o 
   6   1  16      107.38      362.48    538.24 o 
   7   1  16     1623.34     1414.10    351.10 o 
   7   1  16     2357.14     2096.06   1103.88 o 
   8   1  16      894.63      998.51    321.17 o 
   9   1  16       28.30      396.62    486.40 o 
 -14   2  16     2325.14     2183.31    377.65 o 
 -13   2  16     2136.84     2055.60    487.66 o 
 -13   2  16      327.63      612.84    762.05 o 
 -12   2  16      760.89      789.45    217.07 o 
 -11   2  16     1604.02     1715.88    230.13 o 
 -10   2  16     1240.97     1107.67    338.88 o 
 -10   2  16      959.70     1171.74    591.77 o 
  -9   2  16    10098.68     9631.02    320.75 o 
  -8   2  16     1179.88     1527.90    213.27 o 
  -7   2  16       92.29        3.37    115.91 o 
  -6   2  16     1191.70     1075.22    119.70 o 
  -5   2  16       95.01      152.16     85.56 o 
  -4   2  16     4137.29     4174.43    171.97 o 
  -3   2  16    55448.65    51959.05    480.08 o 
  -2   2  16     1473.65     1469.31    135.30 o 
  -1   2  16      901.93     1040.23    158.48 o 
  -1   2  16     8075.86     6564.27    395.36 o 
   0   2  16     3917.49     3849.88    202.31 o 
   1   2  16     1867.57     1694.39    161.85 o 
   2   2  16     1472.83     1524.53    150.05 o 
   2   2  16     1565.51      920.95    383.13 o 
   3   2  16    25461.04    24902.83    396.62 o 
   4   2  16     2066.53     2311.02    212.43 o 
   5   2  16      301.44      212.85    169.44 o 
   6   2  16      918.96     1358.04    279.45 o 
   6   2  16     3025.59     2950.84    653.73 o 
   7   2  16       18.64      118.86    197.26 o 
   7   2  16     3559.02     3519.43   1304.51 o 
   8   2  16      120.70      292.51    273.97 o 
   9   2  16     3989.74     4579.90    584.61 o 
 -14   3  16        2.62      -78.82    347.73 o 
 -13   3  16        6.59     -226.76    417.27 o 
 -13   3  16       20.59     -226.76    455.63 o 
 -12   3  16     3462.34     3413.22    349.41 o 
 -12   3  16     3804.80     4160.52   1119.90 o 
 -11   3  16      158.10      163.96    184.19 o 
 -10   3  16      792.09      789.03    348.15 o 
  -9   3  16      635.55      666.80    182.08 o 
  -8   3  16    35503.91    32932.20    526.86 o 
  -7   3  16      221.54      354.05    115.07 o 
  -6   3  16     1033.33      982.91    133.61 o 
  -5   3  16      735.14      723.28    118.44 o 
  -4   3  16     1776.84     1624.84    164.38 o 
  -3   3  16     1270.81     1319.68    180.40 o 
  -2   3  16      788.24      842.13    119.28 o 
  -1   3  16       64.56       93.15    170.28 o 
  -1   3  16       81.03      695.46    246.57 o 
   0   3  16    35968.65    34786.75    441.72 o 
   1   3  16      139.96       59.85    110.01 o 
   2   3  16      531.25      727.07    149.63 o 
   2   3  16     2271.35     2123.04    407.58 o 
   3   3  16      159.21      136.14    121.81 o 
   4   3  16     4956.14     4880.84    275.23 o 
   5   3  16        3.10      -10.96    145.41 o 
   6   3  16       27.66       57.32    192.20 o 
   6   3  16      880.47     1503.87    631.81 o 
   7   3  16      360.55      376.81    216.22 o 
   7   3  16      384.50    -1143.08   1143.08 o 
   8   3  16      755.49     1050.35    262.59 o 
   9   3  16      235.65      348.99    601.46 o 
 -13   4  16      398.02      896.51    535.71 o 
 -13   4  16     1653.33     1695.23    527.28 o 
 -12   4  16       72.31       91.04    244.89 o 
 -12   4  16      251.10      540.35   1038.13 o 
 -11   4  16     4834.95     5054.07    338.03 o 
 -10   4  16     1425.07     1269.52    367.54 o 
  -9   4  16      304.21      429.08    182.93 o 
  -8   4  16     2439.64     2399.54    217.91 o 
  -7   4  16     1438.44     1147.29    166.07 o 
  -6   4  16     1469.40     1390.07    171.97 o 
  -5   4  16     9368.56     8392.27    284.51 o 
  -4   4  16     3547.57     3444.41    214.54 o 
  -3   4  16     4745.59     4969.35    257.53 o 
  -2   4  16     2234.60     2170.67    174.07 o 
  -1   4  16     2280.09     2359.92    282.82 o 
  -1   4  16      316.80      449.31    207.37 o 
   0   4  16      435.61      568.17    127.71 o 
   1   4  16     1716.53     1808.19    173.23 o 
   2   4  16     2439.26     2689.10    293.78 o 
   2   4  16     6937.88     6444.57    507.89 o 
   3   4  16     1752.84     1930.42    192.20 o 
   4   4  16     1401.39     1222.32    234.35 o 
   5   4  16      429.98      407.16    166.49 o 
   6   4  16      523.01      663.00    217.49 o 
   6   4  16      547.84       63.22    798.72 o 
   7   4  16     4144.19     4461.04    319.49 o 
   7   4  16     4504.14     2985.41   1388.81 o 
   8   4  16     5244.56     5586.41    360.37 o 
 -13   5  16      406.29       51.42    465.32 o 
 -12   5  16      704.65      655.42    285.77 o 
 -12   5  16      711.19      450.99   1035.60 o 
 -11   5  16     6669.84     6660.37    399.15 o 
 -10   5  16     1034.11      906.62    458.58 o 
 -10   5  16      989.18     1115.68    744.35 o 
  -9   5  16      227.40      178.29    163.54 o 
  -8   5  16     3413.74     3680.86    267.65 o 
  -7   5  16     1306.15     1458.35    180.40 o 
  -6   5  16      734.21      772.17    158.90 o 
  -5   5  16     4568.04     4196.77    238.14 o 
  -4   5  16       20.35      -24.87    125.18 o 
  -3   5  16    17727.40    17139.01    398.31 o 
  -2   5  16     2042.61     2070.78    203.16 o 
  -1   5  16      621.35      754.47    264.27 o 
  -1   5  16      614.47      813.05    363.32 o 
   0   5  16     3667.47     3592.35    252.05 o 
   1   5  16     2348.77     2315.66    216.65 o 
   2   5  16      666.59      443.41    332.13 o 
   2   5  16      117.76      158.48    285.35 o 
   3   5  16       19.29      -68.28    130.24 o 
   4   5  16     1473.75     1709.56    249.52 o 
   5   5  16     7691.40     7221.79    326.23 o 
   6   5  16       60.18      -27.40    200.21 o 
   6   5  16      324.89     -236.03    795.77 o 
   7   5  16     1441.85     1803.97    260.90 o 
   7   5  16     1467.34      190.93   1336.12 o 
   8   5  16      291.31      415.17    256.69 o 
 -12   6  16      988.68     1108.09    566.48 o 
 -11   6  16        4.75      -44.26    249.94 o 
 -10   6  16     5814.58     6476.18    617.48 o 
  -9   6  16      152.60      107.06    174.50 o 
  -8   6  16     6127.12     6561.32    341.83 o 
  -7   6  16       66.04       85.56    151.74 o 
  -6   6  16     3191.26     3209.64    240.25 o 
  -5   6  16      213.74      369.22    150.89 o 
  -4   6  16     4164.82     3999.51    250.36 o 
  -3   6  16      545.22      510.84    224.23 o 
  -2   6  16     4544.85     4542.39    278.60 o 
  -1   6  16      154.38      249.94    367.54 o 
  -1   6  16       15.24      236.03    345.20 o 
   0   6  16     9340.94     8953.69    317.80 o 
   1   6  16       13.78       92.31    180.82 o 
   1   6  16       44.55      279.45    858.99 o 
   1   6  16     1014.64      527.28    984.18 o 
   2   6  16     2057.50     2387.31    401.68 o 
   2   6  16     1777.40     2082.58    659.63 o 
   3   6  16      361.64      622.96    172.81 o 
   4   6  16     7892.57     7693.44    362.90 o 
   5   6  16       76.37      104.11    174.92 o 
   6   6  16     1239.60     1530.00    264.27 o 
   6   6  16     8623.17     6252.37   1034.76 o 
   7   6  16       57.42      -26.98    234.35 o 
 -10   7  16      532.12      340.56    542.88 o 
  -9   7  16      493.79      510.42    223.39 o 
  -8   7  16     6747.51     6777.54    397.04 o 
  -7   7  16      101.77      193.88    184.19 o 
  -6   7  16        7.04       -4.64    157.64 o 
  -5   7  16     3701.52     3777.81    269.33 o 
  -4   7  16        4.86       72.50    159.74 o 
  -3   7  16    11563.50    11186.74    413.06 o 
  -2   7  16       41.94      107.90    170.70 o 
  -1   7  16      477.89      616.22    396.20 o 
  -1   7  16      325.20      324.55    389.88 o 
   0   7  16     6691.92     7317.89    354.05 o 
   1   7  16     3656.52     4111.63   1205.46 o 
   1   7  16     3346.93     3387.93    316.54 o 
   2   7  16      426.61      765.42    409.27 o 
   2   7  16      191.25      293.78    583.34 o 
   3   7  16        9.63     -125.60    160.17 o 
   4   7  16     1147.32     1649.71    300.52 o 
   5   7  16     2906.21     3371.91    295.04 o 
  -9   8  16      291.00      455.63    391.14 o 
  -8   8  16       64.77      198.94    320.75 o 
  -7   8  16     2162.82     2143.69    279.03 o 
  -6   8  16      257.90      334.24    199.36 o 
  -5   8  16     6058.54     6055.53    376.81 o 
  -5   8  16     6487.87     6198.84   1027.17 o 
  -4   8  16      291.59      428.23    192.20 o 
  -3   8  16     2680.53     2799.11    322.02 o 
  -2   8  16      255.51       69.97    192.62 o 
  -1   8  16      750.52     1103.46    388.61 o 
  -1   8  16      160.27      347.73    457.32 o 
   0   8  16     1989.47     2346.43    315.70 o 
   1   8  16     1772.07     1911.45    343.93 o 
   1   8  16     2053.57     1375.32   1268.68 o 
   2   8  16      380.60      365.01    437.08 o 
   2   8  16       18.97     -133.61    600.62 o 
   3   8  16      695.51      644.88    206.11 o 
   4   8  16       26.64      391.56    458.16 o 
  -6   9  16     2697.71     3091.62    672.27 o 
  -5   9  16      234.33      214.12    262.59 o 
  -5   9  16      258.01      133.61    966.47 o 
  -4   9  16      459.65      625.49    231.40 o 
  -3   9  16      711.58      777.65    362.48 o 
  -2   9  16      269.35      514.64    222.55 o 
  -1   9  16       94.49       60.27    432.45 o 
   0   9  16     7075.17     7347.40    487.66 o 
   1   9  16        0.06      232.24    729.18 o 
 -13   0  17     3087.94     3572.12    609.47 o 
 -11   0  17     2430.23     2756.12    372.17 o 
  -9   0  17     1260.68     1274.16    362.06 o 
  -9   0  17     2433.40     2997.63    463.22 o 
  -7   0  17    14939.23    14986.46    457.32 o 
  -5   0  17    17160.95    17165.98    458.16 o 
  -3   0  17     1120.24     1173.43    169.02 o 
  -1   0  17     4468.92     4467.36    258.37 o 
   1   0  17      427.75      403.36    153.84 o 
   3   0  17     2728.86     2691.63    411.37 o 
   3   0  17     3823.33     3433.45    665.95 o 
   5   0  17    39328.45    43390.60   1002.30 o 
   7   0  17     3418.16     3413.64    790.29 o 
   9   0  17      271.43      867.42    475.02 o 
 -14   1  17     1472.07     1549.39    480.08 o 
 -13   1  17      487.93      525.18    287.46 o 
 -12   1  17     4792.45     4468.20    520.96 o 
 -12   1  17      457.73      642.35    510.42 o 
 -11   1  17      255.32      346.46    193.04 o 
 -10   1  17       59.80       46.79    143.73 o 
  -9   1  17     2780.67     2805.43    351.10 o 
  -9   1  17     2551.78     2479.20    412.22 o 
  -8   1  17     9632.19     9169.49    274.39 o 
  -7   1  17      377.76      488.93    171.55 o 
  -6   1  17     1580.03     1570.05    150.89 o 
  -5   1  17     1060.49     1116.10    124.34 o 
  -4   1  17      235.52      365.85     94.41 o 
  -3   1  17      603.81      705.57    105.79 o 
  -2   1  17      933.00      888.50    151.31 o 
  -1   1  17        9.84       56.90    104.11 o 
   0   1  17     9519.39     9670.22    364.17 o 
   0   1  17    14977.29    14259.81    484.29 o 
   1   1  17       76.11      142.88    117.60 o 
   2   1  17     2890.76     2754.85    204.42 o 
   3   1  17       18.25      119.28    163.12 o 
   3   1  17      123.90      228.45    402.52 o 
   4   1  17      392.95      349.41    156.37 o 
   5   1  17      360.33      391.56    267.65 o 
   6   1  17      482.42      552.15    270.60 o 
   7   1  17      180.01       18.12    587.98 o 
   8   1  17      119.83      296.73    290.83 o 
   9   1  17      599.12      946.66    391.14 o 
 -14   2  17     2832.60     2733.78    570.70 o 
 -13   2  17      880.42     1106.41    281.55 o 
 -12   2  17     1780.73     1814.09    492.72 o 
 -12   2  17      693.73      919.69    496.51 o 
 -11   2  17      577.28      756.15    226.76 o 
 -10   2  17     4621.20     4491.81    275.65 o 
  -9   2  17    11864.40    11454.80    417.70 o 
  -8   2  17     1906.45     1935.06    193.04 o 
  -7   2  17      426.57      526.86    193.88 o 
  -6   2  17      591.50      555.94    119.28 o 
  -5   2  17     1423.38     1276.27    132.77 o 
  -4   2  17     3763.37     3788.34    177.03 o 
  -3   2  17     5520.46     5420.35    206.53 o 
  -2   2  17     5945.07     5502.96    222.12 o 
  -1   2  17      927.63      778.07    129.40 o 
   0   2  17     1277.08     1420.84    204.42 o 
   0   2  17     4253.74     4066.95    364.59 o 
   1   2  17      228.37      269.75    102.84 o 
   2   2  17      362.53      389.46    116.33 o 
   3   2  17     5831.96     5739.84    325.39 o 
   3   2  17     7132.85     6742.56    647.41 o 
   4   2  17     2909.45     2598.06    259.22 o 
   5   2  17     1060.66     1300.29    267.65 o 
   6   2  17    10487.06    10374.11    408.42 o 
   7   2  17      919.15     1139.28    624.23 o 
   7   2  17       80.90     -188.83    490.19 o 
   8   2  17      523.49      637.29    322.86 o 
 -14   3  17      338.18      210.32    804.20 o 
 -13   3  17      592.66      616.22    252.89 o 
 -12   3  17      145.02      668.06    512.53 o 
 -12   3  17       22.73       90.62    335.08 o 
 -11   3  17     2284.67     2451.38    269.75 o 
 -10   3  17      160.03      237.72    167.75 o 
  -9   3  17     1936.06     2141.59    310.22 o 
  -9   3  17     1419.34     1256.88    639.82 o 
  -8   3  17      404.36      403.36    147.52 o 
  -7   3  17       53.99       90.62    175.34 o 
  -6   3  17      184.91      285.35    115.07 o 
  -5   3  17     1634.70     1781.63    177.03 o 
  -4   3  17      163.72      190.51    120.55 o 
  -3   3  17       31.95       83.03    108.74 o 
  -2   3  17     2036.25     1851.18    187.98 o 
  -1   3  17      956.05      970.69    136.56 o 
   0   3  17      316.44      106.22    270.60 o 
   0   3  17       64.51       44.68    238.98 o 
   1   3  17       22.16      -48.89    114.22 o 
   2   3  17       52.13       68.28    114.64 o 
   3   3  17       63.59       64.91    153.00 o 
   3   3  17      826.52      569.85    439.61 o 
   4   3  17        6.64       64.07    141.20 o 
   5   3  17     1689.89     1496.71    285.35 o 
   6   3  17        2.91      -57.74    183.35 o 
   7   3  17      326.18     -326.65    641.93 o 
   7   3  17       63.84      273.55    294.62 o 
   8   3  17      133.44      177.03    312.32 o 
 -13   4  17      921.13     1068.47    283.66 o 
 -12   4  17     4162.90     3973.80    593.03 o 
 -12   4  17     3824.46     5075.57    806.73 o 
 -11   4  17      537.48      600.20    214.12 o 
 -10   4  17      426.92      654.57    191.36 o 
  -9   4  17      171.57      379.34    304.32 o 
  -9   4  17       48.67      520.54    565.64 o 
  -8   4  17     8299.17     7628.53    298.84 o 
  -7   4  17      624.81      586.29    209.06 o 
  -6   4  17      481.17      539.08    145.41 o 
  -5   4  17     5152.09     4873.68    244.89 o 
  -4   4  17     4021.48     4292.02    240.25 o 
  -3   4  17      909.74      924.33    156.37 o 
  -2   4  17    19338.84    18722.96    402.10 o 
  -1   4  17     3555.03     3703.20    216.65 o 
   0   4  17     5855.40     5870.08    379.76 o 
   0   4  17     3890.65     3845.67    546.67 o 
   1   4  17       12.36       98.21    126.87 o 
   2   4  17     2033.36     2155.92    180.40 o 
   3   4  17      298.64      263.01    429.08 o 
   3   4  17      280.70      471.22    190.51 o 
   4   4  17     2618.52     2315.24    216.22 o 
   5   4  17     9993.95     9607.00    380.18 o 
   6   4  17     1624.90     1986.90    244.04 o 
   7   4  17      708.63      -46.36    890.61 o 
   7   4  17      262.32      312.32    265.96 o 
   8   4  17     1340.83     1636.22    357.00 o 
 -12   5  17      644.01     1040.66    520.54 o 
 -12   5  17     4084.51     3895.40    839.61 o 
 -11   5  17      424.39      415.17    304.74 o 
 -10   5  17      977.21     1057.94    252.05 o 
  -9   5  17      689.86      660.47    351.52 o 
  -8   5  17     3724.69     3698.99    255.42 o 
  -7   5  17     1941.68     1736.11    241.51 o 
  -6   5  17      716.58      644.04    162.69 o 
  -5   5  17      118.68      205.69    144.15 o 
  -4   5  17       50.49      -16.02    133.61 o 
  -3   5  17       78.41      210.74    137.83 o 
  -2   5  17     1476.81     1404.40    233.08 o 
  -1   5  17      221.04      301.36    156.37 o 
   0   5  17    11097.55    11244.06    485.56 o 
   0   5  17     7853.06     9104.16    731.70 o 
   1   5  17      118.33      200.21    153.00 o 
   2   5  17     3326.43     3507.63    281.13 o 
   3   5  17     1248.70     1078.59    389.46 o 
   3   5  17      610.81      585.45    243.62 o 
   4   5  17      447.10      497.78    173.65 o 
   5   5  17      408.49      467.43    249.10 o 
   6   5  17      227.64      169.44    194.31 o 
   7   5  17        2.20      139.51    240.67 o 
   7   5  17      180.57    -1116.95   1207.99 o 
 -11   6  17     1382.72     1622.31    386.93 o 
 -10   6  17      205.15      248.26    236.03 o 
  -9   6  17    14379.78    17602.22   1623.58 o 
  -9   6  17    33644.74    33286.25    831.18 o 
  -8   6  17      603.92      563.95    187.56 o 
  -7   6  17     1828.41     1621.05    260.48 o 
  -6   6  17      346.63      378.92    166.07 o 
  -5   6  17     2926.26     2620.40    236.46 o 
  -4   6  17    11215.92     9646.62   1008.62 o 
  -4   6  17      370.07      269.75    178.71 o 
  -3   6  17    14574.20    13855.61    392.83 o 
  -2   6  17      392.73      285.35    251.63 o 
  -1   6  17     2088.95     2340.11    245.73 o 
   0   6  17      120.05      347.73    336.77 o 
   0   6  17       53.49     -160.17    343.93 o 
   1   6  17      759.68      783.13    185.03 o 
   2   6  17       52.06       67.02    189.25 o 
   2   6  17      387.31     -416.43   1087.86 o 
   3   6  17    26131.28    26584.15    756.15 o 
   3   6  17    20310.29    20655.06    751.09 o 
   4   6  17      778.91      935.71    214.54 o 
   5   6  17      643.92      959.73    295.04 o 
   6   6  17      286.07      202.31    214.54 o 
 -10   7  17       50.11     -127.71    438.35 o 
  -9   7  17      638.05      673.54    374.28 o 
  -8   7  17     2540.92     2628.41    295.89 o 
  -7   7  17       83.65      -47.21    263.43 o 
  -6   7  17     2244.76     2587.10    248.68 o 
  -5   7  17        5.51       52.69    160.17 o 
  -4   7  17      442.16      617.06    213.27 o 
  -4   7  17     1793.21     2004.18    831.18 o 
  -3   7  17      144.62      207.37    182.93 o 
  -2   7  17      427.18      620.85    306.00 o 
  -1   7  17      395.91      672.27    223.81 o 
   0   7  17     6042.20     6519.59    724.96 o 
   0   7  17     6384.14     6416.33    461.95 o 
   1   7  17       42.22      -17.28    206.95 o 
   2   7  17     1681.11     2135.26    351.52 o 
   2   7  17     6576.58     6875.75   1409.04 o 
   2   7  17     7575.93     7171.21   1263.62 o 
   3   7  17       82.31      209.90    469.96 o 
   3   7  17        4.67        5.06    260.90 o 
   4   7  17       93.42      292.93    201.89 o 
   5   7  17       34.03      -44.26    443.41 o 
  -8   8  17     3329.55     3720.06    463.22 o 
  -7   8  17     2185.08     2227.57    357.42 o 
  -6   8  17       48.33        6.74    187.98 o 
  -5   8  17      358.08      348.99    201.89 o 
  -4   8  17     5127.04     5569.13    387.35 o 
  -4   8  17     5406.44     4865.25   1024.64 o 
  -3   8  17       12.03      174.07    198.94 o 
  -2   8  17    16376.29    16161.57    581.65 o 
  -1   8  17       41.34      264.70    204.84 o 
   0   8  17     4521.72     4294.97    476.28 o 
   1   8  17        0.73       15.60    235.19 o 
   2   8  17     1279.69     1264.89    345.20 o 
   2   8  17     1342.07     1582.69   1395.13 o 
   3   8  17      489.10      125.60    336.77 o 
   3   8  17      824.83      912.10   1138.86 o 
  -4   9  17      115.63      386.93    333.40 o 
  -3   9  17        8.00       -5.90    310.22 o 
  -2   9  17      211.25      219.60    479.23 o 
  -1   9  17      599.21      761.21    553.41 o 
 -14   0  18     4383.46     3835.55    692.93 o 
 -12   0  18     4407.47     4245.24    581.65 o 
 -10   0  18       58.46       48.05    229.29 o 
  -8   0  18    68444.11    67286.08   1138.86 o 
  -8   0  18    50375.71    53699.80   1467.62 o 
  -6   0  18     8952.59     9640.29    399.15 o 
  -4   0  18        5.54      134.88    139.09 o 
  -2   0  18     7743.05     7623.05    318.22 o 
   0   0  18       46.88        0.42    192.62 o 
   2   0  18     4075.61     3870.11    366.27 o 
   4   0  18    25816.94    22733.01   1097.14 o 
   4   0  18    22986.31    23814.97    879.23 o 
   6   0  18     7276.81     6208.11    693.35 o 
   8   0  18    12384.55    12225.29   1175.95 o 
 -14   1  18      898.41     1076.06    370.49 o 
 -13   1  18      171.19      358.69    393.67 o 
 -12   1  18      102.73       48.89    213.69 o 
 -11   1  18     3914.71     4453.03    425.28 o 
 -11   1  18     4890.83     4548.71    491.88 o 
 -10   1  18     2260.06     2358.65    227.18 o 
  -9   1  18     5095.88     5208.34    271.02 o 
  -8   1  18      554.47      381.45    277.76 o 
  -8   1  18       10.89       87.67    285.77 o 
  -7   1  18      241.64      337.61    122.23 o 
  -6   1  18     9568.39     9369.28    278.18 o 
  -5   1  18      115.50      191.78    101.16 o 
  -4   1  18      795.80      835.39    121.81 o 
  -3   1  18    10577.80    10702.87    248.26 o 
  -2   1  18       28.48       19.39    107.48 o 
  -1   1  18     4574.04     4777.58    232.66 o 
   0   1  18       41.21       19.81    117.17 o 
   1   1  18     8955.57     8954.95    462.79 o 
   1   1  18     4246.38     4851.34    315.70 o 
   2   1  18     3463.33     3170.02    220.86 o 
   3   1  18      119.81        3.79    153.84 o 
   4   1  18      257.57      220.02    437.51 o 
   4   1  18      254.95      367.54    265.54 o 
   5   1  18       41.13      151.74    198.94 o 
   6   1  18      815.34     1056.25    361.64 o 
   7   1  18     1002.02      857.31    357.84 o 
   8   1  18      872.27      754.04    598.94 o 
 -14   2  18        7.68      232.66    469.12 o 
 -13   2  18     6926.23     7420.73    570.27 o 
 -12   2  18      150.67       83.88    222.12 o 
 -11   2  18     1663.11     1975.52    585.87 o 
 -11   2  18     4578.90     4759.03    442.14 o 
 -10   2  18      192.75      253.74    161.01 o 
  -9   2  18     7161.93     6665.85    302.21 o 
  -8   2  18      574.45      673.54    307.69 o 
  -8   2  18      493.07      476.28    309.37 o 
  -7   2  18      383.76      381.45    142.88 o 
  -6   2  18     1181.82     1280.48    183.77 o 
  -5   2  18     2849.37     2899.42    175.34 o 
  -4   2  18       73.69       35.83    111.27 o 
  -3   2  18    21177.78    21327.34    381.45 o 
  -2   2  18     2088.67     2022.30    169.44 o 
  -1   2  18    10773.96     9937.45    290.83 o 
   0   2  18     2074.32     1933.37    176.18 o 
   1   2  18      423.00      390.72    187.56 o 
   1   2  18      946.76      881.33    349.84 o 
   2   2  18     1063.07     1006.09    173.65 o 
   3   2  18     1785.82     1748.76    203.58 o 
   4   2  18       56.15       92.31    249.52 o 
   4   2  18      371.83      452.68    455.63 o 
   5   2  18     3228.81     3193.62    318.22 o 
   6   2  18     2500.18     3238.72    355.74 o 
   7   2  18        9.91      -10.12    253.31 o 
   8   2  18     1828.68     1394.29   1228.64 o 
   8   2  18     1447.42     1549.39    729.60 o 
 -13   3  18      721.86      548.36    383.98 o 
 -12   3  18      273.73      289.98    239.41 o 
 -11   3  18       55.69      381.03    378.92 o 
 -11   3  18       55.49       22.76    394.09 o 
 -10   3  18     3764.15     3687.61    283.66 o 
  -9   3  18      160.54      149.63    158.06 o 
  -8   3  18      105.67      104.95    277.76 o 
  -8   3  18      472.54      610.74    325.81 o 
  -7   3  18      623.03      547.09    177.45 o 
  -6   3  18    34915.84    33405.53    515.48 o 
  -5   3  18       49.33       16.86    125.60 o 
  -4   3  18     5474.32     5443.95    255.42 o 
  -3   3  18      313.62      420.22    138.25 o 
  -2   3  18     1097.46     1103.88    141.62 o 
  -1   3  18      824.92      667.64    194.31 o 
   0   3  18      220.64      126.03    124.34 o 
   1   3  18       92.26      660.89    274.39 o 
   1   3  18        1.69       50.16    343.51 o 
   2   3  18     8955.80     8827.67    279.87 o 
   3   3  18       17.51     -102.00    149.63 o 
   4   3  18       26.85      175.34    235.19 o 
   4   3  18     1999.96     2260.87    604.42 o 
   5   3  18       32.64       22.76    184.19 o 
   6   3  18     2737.28     2913.75    335.51 o 
   7   3  18        5.62      -17.70    258.37 o 
 -13   4  18      622.47     1132.96    555.52 o 
 -12   4  18     1478.79     1868.88    326.65 o 
 -11   4  18     1389.94     1361.41    450.99 o 
 -11   4  18      364.01      372.17    371.75 o 
 -10   4  18        4.18      127.71    201.47 o 
  -9   4  18        5.12       -6.74    175.76 o 
  -8   4  18    15304.85    14936.73    534.45 o 
  -8   4  18     9736.16     4517.52    951.30 o 
  -7   4  18    14845.37    14316.72    390.30 o 
  -6   4  18     2466.27     2776.77    249.94 o 
  -5   4  18      250.99      376.39    141.20 o 
  -4   4  18        3.30       16.44    128.13 o 
  -3   4  18     2266.78     2375.93    213.69 o 
  -2   4  18     1139.54     1326.43    179.55 o 
  -1   4  18     2326.70     2274.35    232.24 o 
   0   4  18      337.32      359.95    154.69 o 
   1   4  18     4350.96     3974.64    338.46 o 
   1   4  18      336.66      791.56    414.32 o 
   2   4  18     1752.27     1823.78    184.19 o 
   2   4  18     2339.75     2117.56   1023.38 o 
   3   4  18     1196.23     1304.51    188.41 o 
   4   4  18     4242.16     4443.76    368.38 o 
   4   4  18     4794.52     4230.91    552.57 o 
   5   4  18    19497.34    19377.11    569.85 o 
   6   4  18     1101.30     1084.07    322.44 o 
   7   4  18     1261.79     1541.81    285.77 o 
 -12   5  18      387.28      743.93    534.03 o 
 -11   5  18     3742.06     3991.08    613.27 o 
 -11   5  18     2737.61     2964.75    665.95 o 
 -10   5  18      618.48      638.56    231.82 o 
  -9   5  18     6069.31     5900.42    376.81 o 
  -8   5  18      858.08      748.14    357.42 o 
  -8   5  18      575.33      536.98    587.56 o 
  -7   5  18     1386.80     1351.72    193.88 o 
  -6   5  18     3522.80     3510.16    277.34 o 
  -5   5  18      611.91      626.33    164.80 o 
  -4   5  18      216.05      259.64    153.00 o 
  -3   5  18     7771.55     7499.13    309.79 o 
  -2   5  18      566.86      503.68    168.60 o 
  -1   5  18     3006.28     3134.19    324.55 o 
   0   5  18       22.19       14.33    148.36 o 
   1   5  18     5606.18     5611.28    396.20 o 
   1   5  18     2951.45     3918.16    645.30 o 
   2   5  18     5538.69     4417.20   1193.66 o 
   2   5  18     2408.48     2801.22    254.58 o 
   3   5  18      395.23      517.59    163.96 o 
   4   5  18       18.82       47.63    206.11 o 
   4   5  18     1107.86      411.37    495.25 o 
   5   5  18      307.47      352.79    191.36 o 
   6   5  18      855.42      977.43    348.99 o 
 -11   6  18       10.81     -264.27    431.18 o 
 -10   6  18       64.73      -75.45    231.40 o 
  -9   6  18      473.63      524.33    234.77 o 
  -8   6  18     1080.43     1316.73    336.35 o 
  -7   6  18       58.72      -21.92    160.17 o 
  -6   6  18     6098.75     6163.43    330.87 o 
  -5   6  18       96.95        8.85    163.96 o 
  -4   6  18     1331.48     1210.94    219.60 o 
  -4   6  18     1411.99     1877.31    864.05 o 
  -3   6  18      166.91      251.21    178.71 o 
  -2   6  18     2303.53     2315.66    250.79 o 
  -1   6  18      132.18      256.27    296.73 o 
   0   6  18     5757.50     5819.50    336.77 o 
   1   6  18      109.08       14.75    326.65 o 
   2   6  18     2718.36     2785.20    301.36 o 
   3   6  18       11.91       63.64    176.60 o 
   3   6  18     4475.20     4552.50   1345.81 o 
   4   6  18      145.01       24.45    588.40 o 
   4   6  18       87.69       10.96    228.45 o 
   5   6  18       52.56      -72.50    208.64 o 
  -9   7  18     5236.38     4998.44    372.17 o 
  -8   7  18      623.26      965.21    382.71 o 
  -8   7  18      205.84      418.12    761.21 o 
  -7   7  18     1923.14     1922.41    253.31 o 
  -6   7  18     6804.77     6442.46    351.94 o 
  -5   7  18      116.33      181.66    177.87 o 
  -4   7  18     1717.46     1828.84    268.91 o 
  -4   7  18     3298.75     3760.95   1010.31 o 
  -3   7  18     5489.12     5425.41    337.61 o 
  -2   7  18     1189.84     1085.33    233.93 o 
  -1   7  18     2080.80     1939.27    357.00 o 
   0   7  18      131.18      231.40    198.52 o 
   1   7  18     5722.97     5491.58    495.67 o 
   2   7  18     1941.94     2091.01    288.30 o 
   3   7  18       14.88      322.02    199.36 o 
   3   7  18       69.45      -70.81   1438.96 o 
   4   7  18        2.54     -119.28    261.32 o 
   4   7  18      534.70     1703.66   1162.05 o 
  -7   8  18     5251.06     5483.57    524.33 o 
  -6   8  18       65.11      327.50    323.28 o 
  -6   8  18       28.06      961.42    731.70 o 
  -5   8  18        7.81      171.97    200.21 o 
  -4   8  18      107.24      296.31    233.50 o 
  -4   8  18     1215.22      813.47    955.09 o 
  -3   8  18     1140.92     1366.05    254.16 o 
  -2   8  18      146.60      169.02    241.09 o 
  -1   8  18     3920.72     4313.94    383.55 o 
   0   8  18      342.57      453.94    249.52 o 
   1   8  18     2678.29     3009.85    871.22 o 
   2   8  18      813.33     1428.85    884.28 o 
 -13   0  19        2.79     -338.46    375.55 o 
 -11   0  19      861.91      754.89    308.95 o 
  -9   0  19      172.29       71.23    179.55 o 
  -7   0  19    17275.97    20013.98    690.40 o 
  -7   0  19    69962.34    66918.12   1522.42 o 
  -5   0  19    12811.68    12533.82    442.98 o 
  -3   0  19     6230.19     6445.83    340.14 o 
  -3   0  19     9785.24    11236.05   1162.47 o 
  -1   0  19     3696.96     3290.14    267.65 o 
   1   0  19     5320.09     4874.10    388.19 o 
   3   0  19     5064.98     4630.90    403.36 o 
   5   0  19    25670.24    22863.25   1148.56 o 
   7   0  19     3140.38     3094.57    611.58 o 
 -13   1  19     1735.65     1921.99    362.48 o 
 -12   1  19      419.14      470.38    318.65 o 
 -11   1  19      164.01       61.54    165.22 o 
 -10   1  19     1308.93     1547.29    313.17 o 
 -10   1  19     1476.43     1108.52    406.32 o 
  -9   1  19      522.81      645.72    171.12 o 
  -8   1  19       72.15      176.18    144.15 o 
  -7   1  19      531.13      501.57    322.44 o 
  -7   1  19      519.74      628.86    203.16 o 
  -6   1  19     1697.46     1830.95    174.07 o 
  -5   1  19     1684.84     1855.82    201.47 o 
  -4   1  19      166.47      186.72    110.01 o 
  -3   1  19     4035.14     4059.36    212.85 o 
  -2   1  19     2101.05     2220.83    189.25 o 
  -2   1  19     2379.46     1165.42    903.25 o 
  -1   1  19      941.89      967.32    150.47 o 
   0   1  19      552.26      544.99    223.81 o 
   1   1  19       71.56      103.26    134.45 o 
   2   1  19     2350.54     2455.17    385.24 o 
   2   1  19     2118.31     2154.65    334.66 o 
   3   1  19       49.78       51.84    173.65 o 
   4   1  19      176.83      295.89    189.67 o 
   5   1  19      502.67      909.15    464.06 o 
   5   1  19      148.93      373.44    526.86 o 
   6   1  19      371.55      460.27    265.96 o 
   7   1  19      299.55      449.73    377.23 o 
 -13   2  19     1699.12     1779.53    321.17 o 
 -12   2  19    12383.06    13093.13    486.82 o 
 -11   2  19      506.57      563.11    200.21 o 
 -10   2  19     1201.55     1405.24    309.37 o 
 -10   2  19     1477.98     1656.45    429.50 o 
  -9   2  19      217.26      278.60    157.64 o 
  -8   2  19     1883.84     1917.35    211.17 o 
  -7   2  19      593.50      548.78    359.95 o 
  -7   2  19       77.81      161.43    196.84 o 
  -6   2  19    10899.29    10846.17    332.55 o 
  -5   2  19     1621.40     1847.81    223.81 o 
  -4   2  19      268.12      374.28    131.93 o 
  -3   2  19     1672.83     1836.43    180.40 o 
  -2   2  19     1028.60     1006.09    154.26 o 
  -2   2  19     4481.63     1546.44    784.81 o 
  -1   2  19      262.62      130.24    127.71 o 
   0   2  19    29939.66    28544.49    500.73 o 
   1   2  19       22.92       21.50    133.61 o 
   2   2  19     2650.77     2791.10    346.89 o 
   2   2  19     3145.31     2629.25    401.68 o 
   3   2  19       17.66       53.53    155.95 o 
   4   2  19      267.29      445.94    221.28 o 
   5   2  19      386.55      307.69    491.03 o 
   5   2  19      319.62      185.03    385.24 o 
   6   2  19     9786.51     9193.10    584.18 o 
   7   2  19     2059.97     2210.29    460.27 o 
 -13   3  19     1239.39     1476.48    310.64 o 
 -12   3  19     1326.01     1435.17    324.13 o 
 -11   3  19     2815.27     2649.48    275.23 o 
 -10   3  19       98.51      -16.02    365.85 o 
 -10   3  19       43.10       15.60    307.69 o 
  -9   3  19     1427.13     1599.13    209.06 o 
  -8   3  19       83.66      107.06    168.60 o 
  -7   3  19      461.29      321.17    361.22 o 
  -7   3  19      350.78      686.18    324.97 o 
  -6   3  19      806.61      746.46    158.48 o 
  -5   3  19     5412.19     5153.55    278.60 o 
  -4   3  19      248.97      256.27    142.46 o 
  -3   3  19     6628.59     6793.98    284.51 o 
  -2   3  19       58.54      144.15    128.98 o 
  -1   3  19     1309.08     1551.92    163.96 o 
   0   3  19      450.67      602.31    229.29 o 
   1   3  19      285.63      295.04    157.22 o 
   2   3  19      232.97     -116.33    346.89 o 
   2   3  19        0.17       47.21    262.59 o 
   3   3  19     1552.56     1598.71    233.50 o 
   4   3  19      237.96      370.07    201.89 o 
   5   3  19      283.46      159.74    275.23 o 
   5   3  19      311.42      125.18    563.11 o 
   6   3  19      326.21      391.98    247.84 o 
   7   3  19      298.64      333.82    449.31 o 
 -12   4  19      423.64      798.72    388.61 o 
 -11   4  19      124.20      465.75    236.03 o 
 -10   4  19        4.59     -291.67    429.92 o 
 -10   4  19        0.15     -240.67    369.65 o 
  -9   4  19      294.24      169.44    189.25 o 
  -8   4  19    17972.84    17242.69    519.70 o 
  -7   4  19    15507.21    15135.25    572.80 o 
  -7   4  19     5324.47     7119.79   1003.14 o 
  -6   4  19      246.89      259.22    151.31 o 
  -5   4  19     1838.46     1819.99    241.93 o 
  -4   4  19     2026.67     2002.92    210.32 o 
  -3   4  19     1344.87     1253.51    183.35 o 
  -2   4  19     2007.42     2098.59    212.85 o 
  -1   4  19     1292.52     1471.84    199.36 o 
   0   4  19      713.24      818.11    269.33 o 
   1   4  19     1337.29     1478.58    194.73 o 
   2   4  19       31.97      211.17    191.78 o 
   2   4  19     3865.50     3405.63    409.69 o 
   3   4  19     1114.00     1194.50    243.20 o 
   3   4  19     1657.55     1562.04   1206.72 o 
   4   4  19     5361.53     5018.67    349.41 o 
   5   4  19     5614.92     6396.09    507.47 o 
   5   4  19     7087.99     6187.04    750.67 o 
   6   4  19       66.76      158.06    224.23 o 
 -11   5  19     1948.40     2069.93    333.82 o 
 -10   5  19     1058.15     1568.78    546.25 o 
 -10   5  19     1011.85      952.99    425.70 o 
  -9   5  19      171.25      297.99    215.80 o 
  -8   5  19        3.70     -135.30    172.39 o 
  -7   5  19      872.07      929.80    318.22 o 
  -7   5  19      270.35      244.04    449.73 o 
  -6   5  19     3184.90     2847.58    249.52 o 
  -5   5  19     1315.63     1204.62    245.73 o 
  -4   5  19      150.15      228.03    158.06 o 
  -3   5  19     1450.68     1448.66    205.69 o 
  -2   5  19     2449.02     2467.40    251.63 o 
  -1   5  19        2.41      -11.38    166.49 o 
   0   5  19       71.97      405.47    266.80 o 
   1   5  19      295.80      356.16    176.60 o 
   2   5  19     1130.44     1385.86    356.58 o 
   2   5  19     1200.46     1575.10    362.06 o 
   3   5  19      643.34      731.70    205.69 o 
   3   5  19     2635.59     2119.67   1264.47 o 
   4   5  19      134.30      108.32    177.03 o 
   5   5  19       43.65      185.03    572.80 o 
   5   5  19       41.49      143.73    353.63 o 
   6   5  19      266.68      150.89    386.51 o 
 -10   6  19       55.87      244.04    549.62 o 
 -10   6  19       50.02      213.27    453.52 o 
  -9   6  19      615.30      749.83    254.58 o 
  -8   6  19       17.04      -64.49    169.86 o 
  -7   6  19      317.12      346.04    444.67 o 
  -7   6  19     1100.23     1135.07    351.10 o 
  -6   6  19       99.81       72.07    167.75 o 
  -5   6  19     3229.68     3243.78    297.15 o 
  -4   6  19      179.55       64.07    171.12 o 
  -3   6  19     7285.06     7307.35    365.43 o 
  -2   6  19      479.02      420.65    197.68 o 
  -1   6  19     2012.71     2023.99    294.62 o 
   0   6  19     1168.20     1267.00    301.36 o 
   1   6  19      237.58      220.86    238.56 o 
   2   6  19      169.49       99.05    359.53 o 
   2   6  19       55.15     -136.98    278.18 o 
   3   6  19      639.92      757.84    220.44 o 
   3   6  19      964.85      396.20   1285.12 o 
   4   6  19      109.61      185.88    216.65 o 
   4   6  19      905.85      909.99   1572.58 o 
  -9   7  19       33.23       26.98    885.55 o 
  -8   7  19       10.39       58.17    204.84 o 
  -7   7  19      614.40      594.30    379.76 o 
  -7   7  19      399.12      343.93    504.10 o 
  -6   7  19     3733.77     3740.29    303.05 o 
  -5   7  19      876.04      895.24    297.15 o 
  -4   7  19        0.26      -87.67    182.93 o 
  -3   7  19     1501.95     1575.53    270.60 o 
  -3   7  19     1704.83      994.71   1317.57 o 
  -2   7  19      744.29     1026.33    237.72 o 
  -1   7  19       21.25      138.25    196.41 o 
   0   7  19      638.72      285.35    338.46 o 
   1   7  19       32.92       13.07    233.50 o 
   2   7  19      713.79     1058.78    475.02 o 
   2   7  19      670.15      280.29    353.21 o 
   3   7  19      876.88      807.15    290.83 o 
   3   7  19      912.60     1089.97   1514.83 o 
  -6   8  19      601.20      789.87    337.19 o 
  -5   8  19      279.22      478.81    318.22 o 
  -4   8  19     1555.26     1590.28    276.50 o 
  -3   8  19      615.94      768.80    252.89 o 
  -2   8  19      973.34     1693.96   1310.41 o 
  -2   8  19      855.38      937.39    308.95 o 
  -1   8  19      331.29      291.25    264.27 o 
   0   8  19      179.28      429.50    948.77 o 
 -12   0  20      769.78      909.15    354.05 o 
 -10   0  20     2826.31     2668.45    390.30 o 
  -8   0  20     3007.17     3125.34    323.28 o 
  -6   0  20     1121.29     1322.21    255.00 o 
  -6   0  20     2439.79     2136.95    768.37 o 
  -4   0  20     2873.54     2681.09    301.36 o 
  -2   0  20     5182.71     5471.35    434.13 o 
  -2   0  20     7778.02     8061.40   1168.79 o 
   0   0  20     3022.45     3159.90    354.89 o 
   2   0  20    13729.43    12806.52    560.16 o 
   4   0  20     1322.64     1283.43    356.58 o 
   6   0  20      204.24       23.18    675.65 o 
 -13   1  20     4113.52     4482.11    793.66 o 
 -13   1  20     3254.25     3663.58    737.61 o 
 -12   1  20     1764.78     1679.21    288.72 o 
 -11   1  20     1156.22      833.28    295.46 o 
 -10   1  20      975.83      931.07    194.31 o 
  -9   1  20     1925.70     2317.35    367.54 o 
  -9   1  20     3510.97     3403.94    440.46 o 
  -8   1  20       90.64      129.40    152.58 o 
  -7   1  20     6089.73     6021.39    284.08 o 
  -6   1  20     2887.68     2387.73    470.38 o 
  -6   1  20      218.86      359.95    156.37 o 
  -5   1  20     4319.81     4547.44    234.77 o 
  -4   1  20     3217.47     3374.86    235.61 o 
  -3   1  20     1735.34     1793.86    179.55 o 
  -2   1  20     3949.06     4105.72    240.67 o 
  -2   1  20     6715.27     6069.44   1168.37 o 
  -1   1  20    22731.33    25418.31   1779.10 o 
  -1   1  20     5012.90     5291.79    255.00 o 
   0   1  20       67.61      -19.81    129.82 o 
   1   1  20      438.85      636.45    238.56 o 
   2   1  20      973.64     1064.68    204.00 o 
   3   1  20     6707.41     6965.53    582.08 o 
   3   1  20     1030.45     2173.62    443.83 o 
   4   1  20        4.41       87.67    204.00 o 
   5   1  20       78.26       83.88    230.98 o 
   6   1  20     1619.03     1933.37    538.66 o 
   7   1  20       83.51      -64.07    328.34 o 
 -13   2  20     4210.07     5153.12    624.23 o 
 -13   2  20    10021.57    10633.32   1311.25 o 
 -12   2  20     1646.50     1926.20    265.54 o 
 -11   2  20      196.64      226.34    268.91 o 
 -10   2  20      254.49      319.91    171.12 o 
  -9   2  20      204.38      335.08    256.69 o 
  -9   2  20      231.81      595.99    394.51 o 
  -8   2  20       76.86      196.41    153.84 o 
  -7   2  20     3626.28     3550.62    290.41 o 
  -6   2  20    11672.10    11861.54    533.60 o 
  -6   2  20     7848.37     7632.74    601.89 o 
  -5   2  20     5990.40     5991.04    276.50 o 
  -4   2  20     1947.22     2045.06    222.55 o 
  -3   2  20     1048.69     1151.51    163.54 o 
  -2   2  20     1525.93     1603.34    178.71 o 
  -1   2  20      488.03      564.80    153.00 o 
  -1   2  20     2406.92      877.96    972.80 o 
   0   2  20     2344.87     2369.19    208.22 o 
   1   2  20      809.00      932.33    229.29 o 
   2   2  20       18.04      -15.60    157.22 o 
   3   2  20    11627.51    11641.10    577.44 o 
   3   2  20     1063.67     2023.15    552.99 o 
   4   2  20     1221.41     1312.94    262.59 o 
   5   2  20     3967.78     4073.69    375.55 o 
   6   2  20     4873.61     4467.36    625.07 o 
   7   2  20     4845.03     5508.02    931.49 o 
 -12   3  20     3787.41     3979.28    347.31 o 
 -11   3  20      830.48      675.23    286.61 o 
 -10   3  20     2888.48     2766.65    300.52 o 
  -9   3  20      331.41      221.70    428.23 o 
  -9   3  20      208.69      453.52    339.30 o 
  -8   3  20     1187.56      920.11    220.44 o 
  -7   3  20      206.46      189.67    174.50 o 
  -6   3  20     1978.50     1765.20    394.51 o 
  -6   3  20      494.06      321.60    313.17 o 
  -5   3  20      356.95      493.99    158.48 o 
  -4   3  20     6086.77     6248.15    299.68 o 
  -3   3  20       88.32      117.17    146.68 o 
  -2   3  20     8852.31     8910.70    324.97 o 
  -1   3  20      891.43      911.68    167.75 o 
   0   3  20      111.12       57.32    146.68 o 
   1   3  20      365.16      171.12    240.25 o 
   2   3  20      627.08      681.55    189.67 o 
   3   3  20      202.75       45.10    419.38 o 
   3   3  20       73.25       99.05    317.80 o 
   4   3  20      571.88      601.89    225.08 o 
   5   3  20       14.12     -159.74    224.65 o 
   6   3  20     1268.95     1335.28    741.40 o 
   6   3  20     5626.87     5543.42    681.97 o 
 -12   4  20      469.22      343.09    329.60 o 
 -11   4  20    15177.61    14918.18    588.40 o 
 -10   4  20      915.57     1195.34    264.27 o 
  -9   4  20     1469.30     1202.09    387.77 o 
  -9   4  20      590.53      628.44    647.83 o 
  -8   4  20     1305.35     1095.03    232.24 o 
  -7   4  20      241.51      161.85    189.67 o 
  -6   4  20      168.42      190.09    299.68 o 
  -6   4  20      117.51       13.07    599.36 o 
  -5   4  20     1490.02     1334.01    195.15 o 
  -4   4  20      769.87      962.26    237.30 o 
  -3   4  20       40.38      -56.90    147.10 o 
  -2   4  20      988.16      993.87    190.93 o 
  -1   4  20     9134.26     9303.53    370.07 o 
   0   4  20      775.78      869.53    188.83 o 
   1   4  20    23005.52    23344.59    500.31 o 
   2   4  20     3692.44     3122.39    287.88 o 
   3   4  20       25.13     -386.51    386.51 o 
   3   4  20        0.70       25.71    395.36 o 
   4   4  20        8.52      -44.68    213.27 o 
   4   4  20      410.48      702.62   1343.29 o 
   5   4  20       64.83        6.32    212.43 o 
   6   4  20        6.25      304.74    493.99 o 
   6   4  20       11.85     -609.89    889.76 o 
 -11   5  20      554.53      492.30    528.97 o 
 -10   5  20       34.82      -36.25    225.50 o 
  -9   5  20     2369.98     2475.40    447.62 o 
  -8   5  20       31.41     -114.22    185.46 o 
  -7   5  20     2175.98     2313.55    241.09 o 
  -6   5  20      663.35      727.07    330.45 o 
  -6   5  20      619.79      767.95    544.99 o 
  -5   5  20     2092.94     2222.93    237.30 o 
  -4   5  20      366.20      568.17    242.78 o 
  -3   5  20      952.74     1003.57    198.94 o 
  -2   5  20     2059.45     2344.74    258.37 o 
  -1   5  20     6028.49     6493.88    354.89 o 
   0   5  20      187.02      155.53    190.09 o 
   1   5  20      694.49      579.55    278.60 o 
   2   5  20      236.04      155.95    212.01 o 
   3   5  20     3252.70     2522.61    484.71 o 
   3   5  20      960.36     1699.44    600.62 o 
   4   5  20        8.67     -119.70    252.89 o 
   4   5  20      616.97      323.70   1421.68 o 
   5   5  20      415.37      297.15    272.70 o 
  -9   6  20        5.43      307.27    714.85 o 
  -9   6  20       62.37       56.90    463.22 o 
  -8   6  20       18.56      137.83    230.98 o 
  -7   6  20       10.40      -56.48    169.86 o 
  -6   6  20    18420.06    18946.35   1457.93 o 
  -6   6  20    33459.42    33678.23    732.55 o 
  -5   6  20      211.34      188.41    183.77 o 
  -4   6  20     8549.81     9590.56    420.65 o 
  -3   6  20        5.96      250.79    197.26 o 
  -2   6  20     1520.13     1635.38    247.84 o 
  -1   6  20      213.78      357.42    229.29 o 
   0   6  20     4132.99     4217.42    339.30 o 
   1   6  20      357.25      288.72    342.25 o 
   2   6  20       51.15       19.81    188.41 o 
   3   6  20       35.35     -178.29    261.74 o 
   3   6  20      113.07       84.72    481.76 o 
  -8   7  20      559.50      730.44    363.32 o 
  -7   7  20     2126.41     2515.87    281.13 o 
  -6   7  20      618.28      869.53    390.30 o 
  -6   7  20      522.56      715.27    545.41 o 
  -5   7  20      870.29      918.85    242.36 o 
  -4   7  20     1696.86     1550.66    327.08 o 
  -3   7  20     1006.98     1002.72    246.15 o 
  -2   7  20     1364.90     1562.46    266.38 o 
  -1   7  20     4041.18     4043.34    350.26 o 
   0   7  20      194.52      -13.07    247.41 o 
   1   7  20      346.55      207.37    382.29 o 
   2   7  20      415.91      460.27    340.14 o 
  -4   8  20       14.59     -260.90    651.62 o 
  -3   8  20       27.14     -344.36    375.97 o 
  -2   8  20      735.89      778.49    583.76 o 
 -13   0  21      100.51      196.84   1051.61 o 
 -13   0  21       74.30      344.36    837.08 o 
 -11   0  21    18236.50    18872.17    762.47 o 
  -9   0  21      796.58      747.72    306.42 o 
  -7   0  21      855.92      972.38    238.56 o 
  -5   0  21     2375.71     1482.38    733.39 o 
  -5   0  21     2140.37     2105.34    327.50 o 
  -3   0  21      488.47      528.55    319.49 o 
  -1   0  21     5990.26     5711.18    471.22 o 
  -1   0  21     6025.20     5287.16   1104.30 o 
   1   0  21    10877.97    10945.65    544.56 o 
   3   0  21      520.56      111.69    307.27 o 
   5   0  21      527.66     1054.14    453.10 o 
 -13   1  21      234.04      351.10    609.05 o 
 -13   1  21      249.50      474.60    729.60 o 
 -12   1  21     1720.45     1837.69    665.95 o 
 -12   1  21        6.54      326.65    365.01 o 
 -11   1  21        4.85      -54.37    198.52 o 
 -10   1  21     1596.07     1551.50    272.28 o 
  -9   1  21      572.08      820.22    190.09 o 
  -8   1  21     1515.75     2425.25    322.44 o 
  -8   1  21     3529.77     3556.10    464.90 o 
  -7   1  21      755.53      880.91    178.29 o 
  -6   1  21      550.44      608.63    154.69 o 
  -5   1  21     1240.22     1804.82    232.24 o 
  -5   1  21     1252.75     1142.24    533.60 o 
  -4   1  21       77.57       96.52    144.57 o 
  -3   1  21     1354.68     1393.02    216.65 o 
  -2   1  21     3020.63     3090.36    222.55 o 
  -1   1  21      825.11      868.69    213.69 o 
  -1   1  21      978.01     1178.06    712.74 o 
   0   1  21     6687.62     6261.64    331.71 o 
   0   1  21     7583.12     6148.26   1240.44 o 
   1   1  21        5.07       89.78    173.23 o 
   2   1  21       98.11      300.94    280.71 o 
   3   1  21       73.21       87.25    195.57 o 
   4   1  21      337.07      666.80    588.40 o 
   4   1  21      526.16      786.92    471.65 o 
   5   1  21      606.10      952.14    319.07 o 
   6   1  21      314.90      415.17    299.68 o 
 -12   2  21     4941.99     4940.27    469.54 o 
 -12   2  21    10851.31    11570.71    886.39 o 
 -11   2  21      300.70      360.37    203.16 o 
 -10   2  21     1970.17     2058.97    284.51 o 
  -9   2  21      891.11      795.77    195.99 o 
  -8   2  21      239.98      382.29    408.00 o 
  -8   2  21       26.22      242.78    329.60 o 
  -7   2  21      489.06      653.73    201.47 o 
  -6   2  21    11990.01    11897.37    414.75 o 
  -5   2  21      268.94       16.44    221.28 o 
  -5   2  21     1272.66      943.71    471.22 o 
  -4   2  21     2752.98     2595.95    231.82 o 
  -3   2  21     3141.68     3008.59    247.84 o 
  -2   2  21     1575.53     1604.61    192.62 o 
  -1   2  21       26.25       69.97    144.99 o 
  -1   2  21      462.14      437.08   1066.37 o 
   0   2  21     7776.16     8271.30    322.86 o 
   0   2  21     7794.83     4701.71   1244.66 o 
   1   2  21      307.71      252.05    169.02 o 
   2   2  21     2501.13     2466.55    327.08 o 
   3   2  21     2957.03     3104.27    328.76 o 
   4   2  21     4527.37     5141.74    510.00 o 
   4   2  21     2062.95     2999.74    819.37 o 
   5   2  21     1945.16     2187.11    346.04 o 
   6   2  21     2050.22     2274.35    407.58 o 
 -12   3  21       92.80       23.18    277.34 o 
 -11   3  21     2231.01     2139.48    313.17 o 
 -10   3  21      805.70      763.32    300.52 o 
  -9   3  21     2525.31     2287.00    282.82 o 
  -8   3  21      117.34      443.41    338.88 o 
  -8   3  21      335.60      667.22    435.82 o 
  -7   3  21     1114.64     1242.13    233.08 o 
  -6   3  21      123.99      153.84    189.25 o 
  -5   3  21      781.63      709.79    327.92 o 
  -5   3  21      498.63      306.42    340.98 o 
  -4   3  21       38.43       72.07    153.00 o 
  -3   3  21     4190.36     4020.16    282.40 o 
  -2   3  21       64.47      132.77    159.32 o 
  -1   3  21      913.03      942.45    181.24 o 
   0   3  21      561.97      566.48    181.24 o 
   0   3  21      852.67     -645.72    974.06 o 
   1   3  21       45.68     -115.91    159.74 o 
   2   3  21      914.31      613.27    269.75 o 
   3   3  21       31.70      352.36    202.31 o 
   4   3  21       77.68       63.64    644.04 o 
   4   3  21      504.42      344.78    451.41 o 
   5   3  21      711.28      572.38    267.65 o 
 -11   4  21     5256.99     5063.35    423.17 o 
 -10   4  21     5656.12     5953.95    437.51 o 
  -9   4  21      559.30      648.25    226.34 o 
  -8   4  21     1457.85     1640.86    435.82 o 
  -8   4  21      840.24      528.97    508.74 o 
  -7   4  21       80.06      147.94    190.51 o 
  -6   4  21     2110.30     2021.88    233.93 o 
  -5   4  21     1420.26     1121.16    322.02 o 
  -5   4  21      747.82      714.85    670.59 o 
  -4   4  21     1560.50     1634.53    213.27 o 
  -3   4  21      161.00      221.28    230.98 o 
  -2   4  21       55.69       42.99    163.12 o 
  -1   4  21     1087.99     1530.43    233.93 o 
   0   4  21      274.52      187.14    193.04 o 
   1   4  21     3661.20     3383.29    289.14 o 
   2   4  21    12968.37    12946.88    478.39 o 
   3   4  21       96.00       30.35    197.68 o 
   4   4  21     2338.62     1985.63    477.55 o 
   4   4  21     1815.47     2695.84    665.95 o 
   5   4  21      120.68       18.55    329.18 o 
 -10   5  21      684.41      696.72    362.90 o 
  -9   5  21      193.47      212.01    228.87 o 
  -8   5  21     2370.29     2165.19    457.74 o 
  -8   5  21     1155.15      919.27    536.56 o 
  -7   5  21      904.38      921.37    245.73 o 
  -6   5  21       33.19       64.91    171.55 o 
  -5   5  21     1077.52     1116.95    334.66 o 
  -5   5  21       42.97        7.17    652.89 o 
  -4   5  21       69.78      -44.26    168.17 o 
  -3   5  21     1433.46     1742.01    287.46 o 
  -2   5  21     1836.51     1843.17    246.99 o 
  -1   5  21      176.20       38.36    216.22 o 
   0   5  21     3095.80     3341.56    314.43 o 
   1   5  21      322.76      336.35    248.26 o 
   2   5  21      295.40      265.96    331.71 o 
   3   5  21       39.10      -22.76    238.56 o 
   4   5  21     1248.91      461.53    699.67 o 
   4   5  21      448.14      868.69    584.18 o 
  -9   6  21     2010.33     2413.45    714.42 o 
  -8   6  21       60.12      364.17    473.33 o 
  -8   6  21       54.44       85.14    483.45 o 
  -7   6  21     1556.14     1619.36    242.78 o 
  -6   6  21      108.32      181.66    195.15 o 
  -5   6  21     5899.18     5819.08    449.73 o 
  -5   6  21     1940.53     2532.31    850.14 o 
  -4   6  21      554.28      728.75    223.81 o 
  -3   6  21    12479.98    12364.38    474.60 o 
  -2   6  21      133.49       74.60    200.63 o 
  -1   6  21      108.63      256.27    207.37 o 
   0   6  21        9.76      -75.87    238.14 o 
   1   6  21      349.30      300.94    271.44 o 
   2   6  21       49.75      220.44    397.04 o 
  -7   7  21      192.88      273.12    307.27 o 
  -6   7  21       78.13      149.63    244.04 o 
  -5   7  21      555.82      572.80    413.90 o 
  -5   7  21        7.49      -44.26    879.23 o 
  -4   7  21       56.86     -123.50    216.22 o 
  -3   7  21     1306.58     1341.18    395.36 o 
  -2   7  21     1185.31     1272.90    311.06 o 
  -1   7  21      116.34      110.43    230.98 o 
   0   7  21     3851.31     4261.25    682.81 o 
 -12   0  22      106.31       95.68    316.54 o 
 -10   0  22      305.91      335.51    299.68 o 
  -8   0  22     2209.04     2323.67    385.24 o 
  -6   0  22      561.93      778.07    236.46 o 
  -4   0  22    22001.05    24575.33   1004.83 o 
  -4   0  22    31687.59    31654.24   1575.95 o 
  -2   0  22    44779.26    48254.16    939.08 o 
   0   0  22      666.82       90.62    996.82 o 
   0   0  22      562.79      524.75    308.53 o 
   2   0  22     1572.63     1275.85    325.39 o 
   4   0  22      256.98      552.15    427.39 o 
 -12   1  22      498.05      626.75    272.28 o 
 -11   1  22     2977.51     2935.25    313.59 o 
 -10   1  22       88.46      -62.80    194.73 o 
  -9   1  22       23.36       93.15    244.46 o 
  -8   1  22     1352.80     1560.77    214.12 o 
  -7   1  22     1529.12     1668.25    518.43 o 
  -7   1  22      160.15      109.59    246.15 o 
  -6   1  22       65.50      102.42    177.87 o 
  -5   1  22     4428.78     4629.21    283.24 o 
  -4   1  22      334.35      477.13    200.21 o 
  -4   1  22      514.75      606.94    534.45 o 
  -3   1  22       15.18       -0.42    148.79 o 
  -2   1  22     1138.62     1306.19    268.49 o 
  -1   1  22      580.28      538.66    190.51 o 
   0   1  22     2001.64     2054.76    267.65 o 
   0   1  22     3877.43     3497.94    796.19 o 
   1   1  22      614.99      901.99    237.72 o 
   1   1  22     2979.38     3067.17    794.09 o 
   2   1  22     1261.20     1247.61    242.36 o 
   3   1  22     1248.17     1041.50    327.50 o 
   4   1  22       30.06      -65.33    243.62 o 
   5   1  22      478.00      663.85    509.16 o 
 -12   2  22     1754.98     3371.49   1155.72 o 
 -12   2  22     1061.73     1501.77    356.16 o 
 -11   2  22       20.09      126.03    216.65 o 
 -11   2  22      142.10      -55.22    940.76 o 
 -10   2  22     1390.95     1556.14    264.70 o 
  -9   2  22    28002.44    27983.07    636.03 o 
  -8   2  22      618.88      606.94    214.54 o 
  -7   2  22     1520.97     1521.15    469.12 o 
  -7   2  22      264.31      380.18    293.36 o 
  -6   2  22        5.08       38.36    181.66 o 
  -5   2  22      403.22      308.95    193.88 o 
  -4   2  22       60.96      410.11    566.90 o 
  -4   2  22       47.49      178.29    217.49 o 
  -3   2  22     2514.65     2697.11    234.77 o 
  -2   2  22     1212.24     1316.73    244.04 o 
  -1   2  22      873.83      872.90    186.72 o 
   0   2  22      954.49     1117.79    197.68 o 
   0   2  22      955.14      960.15   1205.04 o 
   1   2  22     7868.18     8113.24    415.17 o 
   1   2  22    12335.33    12435.61   1596.18 o 
   2   2  22     2000.44     1921.57    263.43 o 
   3   2  22    43462.99    45891.30    873.33 o 
   4   2  22      313.14      266.38    243.62 o 
   5   2  22      323.59      281.55    790.29 o 
   5   2  22      255.92      395.36    673.96 o 
 -11   3  22      364.39      443.41    310.22 o 
 -11   3  22      617.06      974.48    974.06 o 
 -10   3  22      409.35      389.46    223.81 o 
  -9   3  22      390.50      225.50    293.78 o 
  -8   3  22     6002.41     5882.30    366.70 o 
  -7   3  22       52.98      -48.47    315.27 o 
  -7   3  22       98.06      210.32    466.59 o 
  -6   3  22      250.01      388.19    205.27 o 
  -5   3  22      245.16      338.88    198.10 o 
  -4   3  22     5884.87     5985.56    441.72 o 
  -4   3  22      179.75      325.81    324.97 o 
  -3   3  22      111.23      115.91    166.49 o 
  -2   3  22      238.78      193.04    239.83 o 
  -1   3  22       51.78      -24.87    180.40 o 
   0   3  22    16654.72    18133.30    477.55 o 
   1   3  22      572.80     -985.44   1183.96 o 
   1   3  22      469.45      339.30    193.04 o 
   2   3  22     1724.38     1676.26    258.37 o 
   3   3  22      689.42      663.42    376.39 o 
   4   3  22      160.22      343.93    255.42 o 
   5   3  22       23.64      154.69    354.89 o 
 -11   4  22     3909.52     4819.30    536.98 o 
 -10   4  22      219.98      334.24    249.10 o 
  -9   4  22     1781.57     1662.77    329.18 o 
  -8   4  22      587.91      750.25    236.03 o 
  -7   4  22        4.41      163.96    480.92 o 
  -7   4  22        4.25      222.55    327.50 o 
  -6   4  22      517.25      637.71    224.23 o 
  -5   4  22     6333.46     6334.14    332.55 o 
  -4   4  22     7960.32     7816.09    467.01 o 
  -4   4  22     4425.19     5126.57    609.47 o 
  -3   4  22     3617.65     3441.88    281.55 o 
  -2   4  22    10533.49    10606.77    423.17 o 
  -1   4  22     1146.29     1165.42    262.17 o 
   0   4  22        0.10      100.74    192.20 o 
   1   4  22       14.76       21.07    207.37 o 
   2   4  22      667.05      804.20    262.59 o 
   3   4  22     4904.06     5162.40    479.65 o 
   3   4  22     3623.44     5497.06    844.66 o 
   4   4  22      286.44      173.65    343.09 o 
 -10   5  22      428.28      556.37    828.65 o 
  -9   5  22      112.34       88.93    346.04 o 
  -8   5  22     1965.33     1569.62    285.77 o 
  -7   5  22     1102.53     1290.60    466.17 o 
  -7   5  22       44.26      -79.66    508.32 o 
  -6   5  22       99.37      146.26    181.66 o 
  -5   5  22     8126.12     8665.39    382.71 o 
  -4   5  22     1803.07     2182.05    399.99 o 
  -4   5  22       23.79      306.84    378.92 o 
  -3   5  22      186.70      235.61    198.10 o 
  -2   5  22      707.71      699.67    324.55 o 
  -1   5  22        4.84     -208.22    215.38 o 
   0   5  22     2029.28     2533.15    294.62 o 
   1   5  22      186.81      174.92    264.27 o 
   2   5  22        6.86      -88.93    264.27 o 
   3   5  22     1344.44     1334.43    488.08 o 
  -8   6  22      583.01      544.14    461.95 o 
  -7   6  22       57.91      512.95    494.41 o 
  -7   6  22        5.59     -112.12    501.15 o 
  -6   6  22       21.41     -126.87    198.10 o 
  -5   6  22      164.65       77.98    202.74 o 
  -4   6  22      124.55       84.30    404.63 o 
  -4   6  22      122.80     -300.52    456.89 o 
  -3   6  22       45.84      -13.07    204.84 o 
  -2   6  22     1523.71     2022.73    382.71 o 
  -1   6  22       37.93      209.06    226.76 o 
   0   6  22     5411.81     5839.31    464.90 o 
   1   6  22      201.01      455.21    333.82 o 
  -5   7  22     3544.65     2010.92   1275.43 o 
  -4   7  22       15.25      217.07    497.78 o 
  -4   7  22     1409.44     1825.89    719.90 o 
  -3   7  22      357.33      342.67    351.52 o 
  -2   7  22      116.01      527.28    845.93 o 
 -11   0  23      679.91     1087.86    380.18 o 
  -9   0  23      839.23      965.63    325.39 o 
  -7   0  23     1314.32     1264.89    271.02 o 
  -5   0  23     6931.65     7371.42    542.03 o 
  -3   0  23    12100.61    11397.06    822.75 o 
  -3   0  23     4790.62     5462.50   1000.19 o 
  -1   0  23    10109.98    10227.85    540.77 o 
   1   0  23      148.79       51.42    312.32 o 
   1   0  23     2624.31     3033.03   1177.64 o 
   3   0  23      232.84      354.05    343.51 o 
 -12   1  23      394.09      267.22    489.35 o 
 -11   1  23      112.42      202.74    230.98 o 
 -10   1  23       30.41      163.54    214.54 o 
  -9   1  23     1090.93     1256.88    250.36 o 
  -8   1  23     1526.82     1605.87    308.95 o 
  -7   1  23      252.00      449.73    203.16 o 
  -6   1  23      933.32     1314.20    279.03 o 
  -6   1  23     5027.59     5252.17    719.90 o 
  -5   1  23     3304.54     3595.30    311.06 o 
  -4   1  23      189.53      238.98    174.50 o 
  -3   1  23     2191.75     1966.67    432.03 o 
  -3   1  23      302.88      643.61    455.63 o 
  -2   1  23      344.52      473.33    201.47 o 
  -1   1  23      695.93      881.33    269.33 o 
   0   1  23     1635.09     1814.93    244.04 o 
   1   1  23      150.76       38.78    241.51 o 
   1   1  23      792.72     1197.87    770.90 o 
   2   1  23     3443.42     3765.16    388.19 o 
   2   1  23     6117.86     5678.30    879.65 o 
   3   1  23        1.09      -25.71    231.82 o 
   4   1  23      350.19      447.20    394.51 o 
 -11   2  23       16.11       43.41    223.81 o 
 -10   2  23     3002.56     2918.81    324.97 o 
  -9   2  23     2676.88     2982.46    310.22 o 
  -8   2  23     2035.19     2105.76    316.12 o 
  -7   2  23       67.39       81.77    192.62 o 
  -6   2  23     4527.31     4744.70    617.90 o 
  -6   2  23     2787.91     3284.24    420.65 o 
  -5   2  23      163.63       56.06    190.09 o 
  -4   2  23       56.09       18.55    182.93 o 
  -3   2  23     1613.54     1929.58    434.13 o 
  -3   2  23     1158.69     1303.24    331.71 o 
  -2   2  23      253.19      248.68    169.86 o 
  -1   2  23      416.83      627.60    281.55 o 
   0   2  23       81.16      116.75    204.00 o 
   1   2  23      975.64     1291.86    286.19 o 
   1   2  23      986.46      897.77    763.74 o 
   2   2  23     3951.65     4151.24    361.22 o 
   2   2  23     7294.33     7987.22   1540.12 o 
   3   2  23     2898.49     3057.48    346.89 o 
   4   2  23     2415.65     2617.87    432.87 o 
 -11   3  23      199.37      285.77    282.40 o 
 -10   3  23      259.80      201.47    238.14 o 
  -9   3  23      525.64      511.27    236.88 o 
  -8   3  23      834.67      754.89    300.52 o 
  -7   3  23      241.20      120.12    209.48 o 
  -6   3  23       58.23      438.77    440.03 o 
  -6   3  23        0.19      -47.63    358.69 o 
  -5   3  23     7516.29     7875.52    393.25 o 
  -4   3  23      273.23      389.03    189.25 o 
  -3   3  23     3293.89     3770.64    392.41 o 
  -3   3  23     8376.28     7878.47    621.27 o 
  -2   3  23      828.11      805.47    209.90 o 
  -1   3  23      519.28      723.70    331.71 o 
   0   3  23       75.69       -3.37    192.20 o 
   1   3  23      114.94       19.81    211.59 o 
   1   3  23     2827.34     1822.52   1401.87 o 
   2   3  23       15.27      128.98    245.31 o 
   2   3  23       19.75      278.60   1377.00 o 
   3   3  23       60.43        9.69    242.78 o 
   4   3  23      119.30      397.46    535.71 o 
 -10   4  23        0.92       28.24    257.11 o 
  -9   4  23       42.42     -127.29    218.75 o 
  -8   4  23     5551.08     6205.58    413.48 o 
  -7   4  23      586.55      673.96    244.04 o 
  -6   4  23     1361.65     1366.47    535.71 o 
  -6   4  23      980.94      912.10    397.46 o 
  -5   4  23     2118.03     2507.02    304.32 o 
  -4   4  23     7232.91     7687.12    362.90 o 
  -3   4  23      676.34      358.27    385.66 o 
  -3   4  23     2881.29     3033.03    423.60 o 
  -2   4  23     7427.86     7704.82    388.19 o 
  -1   4  23     2657.60     2536.10    375.97 o 
   0   4  23       78.73       37.51    203.16 o 
   1   4  23      124.86      255.84    257.11 o 
   2   4  23      421.49      450.15    280.71 o 
   3   4  23        3.49       84.30    467.43 o 
  -9   5  23       27.47      -59.85    578.28 o 
  -8   5  23      679.30      807.57    347.31 o 
  -7   5  23      189.30       45.52    237.30 o 
  -6   5  23     3823.57     4362.83    537.40 o 
  -6   5  23      960.39     1186.49    630.97 o 
  -5   5  23      534.85      557.21    216.22 o 
  -4   5  23       46.26       47.21    198.10 o 
  -3   5  23     2287.99     2617.87    430.34 o 
  -3   5  23     2053.09     2319.88    633.08 o 
  -2   5  23      123.24     -116.75    209.90 o 
  -1   5  23      117.43      175.76    297.99 o 
   0   5  23      517.26      429.50    246.15 o 
   1   5  23       80.17      -34.14    267.22 o 
  -7   6  23      472.87      255.84    778.49 o 
  -6   6  23      188.88      332.13    602.73 o 
  -6   6  23      200.19      111.27   1225.27 o 
  -5   6  23      651.87      520.12    244.89 o 
  -4   6  23      133.49      -85.98    223.39 o 
  -3   6  23     5612.51     6424.76    545.41 o 
  -3   6  23     3324.49     4980.31    873.33 o 
  -2   6  23       75.59      154.26    261.74 o 
  -1   6  23     1787.28     2458.55    480.08 o 
 -10   0  24     1297.67     1642.12    391.56 o 
  -8   0  24    19282.29    21023.45    790.29 o 
  -6   0  24      232.01      245.31    303.89 o 
  -4   0  24       11.93       40.88    284.93 o 
  -2   0  24     7629.95     7481.43    782.28 o 
  -2   0  24     3502.50     3921.11    963.10 o 
   0   0  24     9018.72    10137.65    572.38 o 
   2   0  24     2091.07     2763.70   1172.58 o 
   2   0  24     2044.48     1971.30    531.92 o 
 -11   1  24     2570.60     3004.37    418.12 o 
 -10   1  24      404.41      630.13    280.71 o 
  -9   1  24      280.41      270.17    250.79 o 
  -8   1  24      891.23     1156.99    246.99 o 
  -7   1  24     1205.24     1357.62    295.89 o 
  -6   1  24     1498.24     1622.31    252.47 o 
  -5   1  24     4144.61     4696.65    542.03 o 
  -5   1  24     4623.33     5016.56    699.67 o 
  -4   1  24       87.31      189.25    212.01 o 
  -3   1  24     8846.60     9021.55    433.71 o 
  -2   1  24     1388.07     1245.08    409.27 o 
  -2   1  24      650.74      713.16    496.51 o 
  -1   1  24       33.68      176.60    210.74 o 
   0   1  24     1064.41     1063.00    289.56 o 
   1   1  24      144.83      301.79    221.28 o 
   2   1  24      671.38      550.89    283.66 o 
   2   1  24      993.67      207.79    775.54 o 
   3   1  24      545.99      710.21    376.39 o 
   3   1  24      551.90     -789.03    789.03 o 
 -11   2  24      230.90       36.25    458.16 o 
 -10   2  24       59.67      214.96    236.03 o 
  -9   2  24      964.40     1415.78    268.91 o 
  -8   2  24      287.81      294.62    214.96 o 
  -7   2  24      192.07      367.12    276.92 o 
  -6   2  24      599.43      679.44    225.92 o 
  -5   2  24     1039.33     1203.77    295.89 o 
  -5   2  24     1764.88     1900.07    665.53 o 
  -4   2  24      805.17      946.66    237.72 o 
  -3   2  24     9394.03     9926.91    426.55 o 
  -2   2  24     1536.48     1868.04    416.43 o 
  -2   2  24     2536.44     3360.95    571.96 o 
  -1   2  24     5269.93     5409.39    362.48 o 
   0   2  24     9027.85     9610.37    473.33 o 
   1   2  24        4.03       71.65    212.43 o 
   2   2  24      109.84      206.53    269.75 o 
   2   2  24      220.04     -175.34    832.44 o 
   3   2  24       25.93      129.82    269.33 o 
   3   2  24     1671.09     2263.82   1479.43 o 
 -10   3  24       89.97        7.59    252.89 o 
  -9   3  24      455.06      541.19    252.47 o 
  -8   3  24      643.06      586.71    244.04 o 
  -7   3  24      839.74      857.31    303.47 o 
  -6   3  24     2426.21     2727.88    305.16 o 
  -5   3  24      140.70      496.51    547.94 o 
  -5   3  24      116.93      159.74    289.56 o 
  -4   3  24      327.44      344.78    223.81 o 
  -3   3  24      414.98      457.74    202.31 o 
  -2   3  24      321.73      539.93    295.89 o 
  -2   3  24     1015.84      987.55    524.33 o 
  -1   3  24      386.04      434.56    223.39 o 
   0   3  24      182.83      404.21    352.36 o 
   1   3  24       17.08      -53.95    257.53 o 
   2   3  24     1836.47     2108.71    350.68 o 
   2   3  24     2037.33      477.55   1497.13 o 
   3   3  24       57.05      -16.44    388.19 o 
  -9   4  24      439.91      445.51    296.73 o 
  -8   4  24     4984.84     5314.98    407.16 o 
  -7   4  24    15173.57    15756.10    550.89 o 
  -6   4  24      120.66     -128.98    218.33 o 
  -5   4  24     4323.48     4957.55    547.09 o 
  -5   4  24      323.60      919.27    455.63 o 
  -4   4  24      170.95      330.03    206.11 o 
  -3   4  24       93.11      237.72    206.95 o 
  -2   4  24     1855.68     2276.88    507.05 o 
  -2   4  24     1100.83     1470.15    406.32 o 
  -1   4  24      241.83      254.58    223.39 o 
   0   4  24     2143.39     2499.01    357.84 o 
   1   4  24       19.64      -69.55    252.47 o 
  -7   5  24      548.74      400.84    389.88 o 
  -6   5  24        6.63        3.79    244.46 o 
  -5   5  24     3963.16     4265.47    587.13 o 
  -5   5  24     3289.62     3928.70    643.19 o 
  -4   5  24        6.26       -1.69    211.17 o 
  -3   5  24     4077.98     4655.77    362.06 o 
  -2   5  24       59.51      115.49    495.67 o 
  -2   5  24       57.67      225.08    520.54 o 
  -1   5  24      360.52      362.90    241.51 o 
   0   5  24       23.90       34.98    521.80 o 
  -9   0  25     1501.51     1693.54    571.54 o 
  -7   0  25     7578.09     7795.86    773.85 o 
  -5   0  25     2705.01     2700.06    435.40 o 
  -3   0  25       13.54     -235.19    298.84 o 
  -1   0  25     3183.28     3614.27    743.93 o 
  -1   0  25     2118.01     2262.55    837.08 o 
   1   0  25     8140.10     9666.01    701.36 o 
 -10   1  25      290.89      386.93    306.42 o 
  -9   1  25       16.07      294.20    263.85 o 
  -8   1  25      488.60      803.78    244.46 o 
  -7   1  25      110.75      109.17    207.37 o 
  -6   1  25      405.55      378.50    322.86 o 
  -5   1  25      868.61     1028.43    285.35 o 
  -4   1  25      294.83      173.23    355.32 o 
  -4   1  25      626.01     1363.52    657.52 o 
  -3   1  25      751.89      934.86    263.43 o 
  -2   1  25     1224.75     1254.77    275.23 o 
  -1   1  25     2702.01     2711.86    509.16 o 
  -1   1  25     1955.27     2633.04    450.99 o 
   0   1  25      260.41      370.91    248.68 o 
   1   1  25       93.88      200.63    318.65 o 
   2   1  25      140.45      194.31    242.78 o 
 -10   2  25      176.17     -156.37    710.21 o 
  -9   2  25        4.35       42.99    227.18 o 
  -8   2  25      116.66      283.24    227.18 o 
  -7   2  25      401.82      636.03    237.72 o 
  -6   2  25    12316.44    12818.74    482.18 o 
  -5   2  25       50.41       83.88    210.74 o 
  -4   2  25     1729.87     1570.47    437.51 o 
  -4   2  25     2072.53     2690.36    676.49 o 
  -3   2  25      635.11      984.18    290.83 o 
  -2   2  25     2744.54     2689.10    319.49 o 
  -1   2  25     1362.81     1952.76    586.29 o 
  -1   2  25      723.41      899.46    461.53 o 
   0   2  25     7233.53     7236.54    446.36 o 
   1   2  25       32.73      314.85    353.21 o 
   2   2  25       77.26      278.60    298.41 o 
  -9   3  25      395.93      458.16    307.27 o 
  -8   3  25      241.59      200.63    239.41 o 
  -7   3  25      169.05      251.21    233.93 o 
  -6   3  25     1333.12     1578.05    327.50 o 
  -5   3  25     1766.67     1948.54    289.14 o 
  -4   3  25       13.39       53.53    237.30 o 
  -4   3  25       20.28      476.28    972.38 o 
  -3   3  25     4869.59     5171.25    381.87 o 
  -2   3  25       78.07      124.76    251.21 o 
  -1   3  25     3125.41     3548.09    633.92 o 
  -1   3  25     8610.65     9138.30    749.83 o 
   0   3  25       76.15      -83.88    263.85 o 
   1   3  25      272.57      128.55    533.18 o 
  -8   4  25     4194.46     4501.08    612.42 o 
  -7   4  25     1908.45     2101.54    319.49 o 
  -6   4  25      440.82      489.77    342.25 o 
  -5   4  25     1115.14     1227.38    280.29 o 
  -4   4  25     1200.25     1419.57    507.89 o 
  -4   4  25     1616.53     2059.40    526.44 o 
  -3   4  25       87.38      123.92    225.08 o 
  -2   4  25      841.99     1234.96    308.53 o 
  -1   4  25      385.82      493.56    353.21 o 
  -1   4  25     1078.47     1353.82    599.36 o 
   0   4  25      274.33      592.19    431.60 o 
  -4   5  25      623.80      903.67    335.51 o 
  -3   5  25     1685.85     1912.30    454.37 o 
  -8   0  26       13.45     -194.31    430.34 o 
  -6   0  26      559.65      234.77    454.37 o 
  -4   0  26       83.67      164.80    337.19 o 
  -2   0  26     2449.25     2622.08    473.33 o 
   0   0  26     3629.26     4104.04    692.08 o 
   0   0  26     7482.51     9074.24   1476.90 o 
  -9   1  26     2485.22     3090.36    454.79 o 
  -8   1  26      379.70      559.74    349.84 o 
  -7   1  26     1638.75     1702.82    336.35 o 
  -6   1  26       72.38      160.17    259.22 o 
  -5   1  26      176.10       18.12    339.30 o 
  -4   1  26      126.81      230.13    276.08 o 
  -3   1  26     2925.24     3058.75    619.59 o 
  -3   1  26     1454.01     1468.89    597.25 o 
  -2   1  26      501.29      580.39    268.49 o 
  -1   1  26      941.44     1127.90    296.31 o 
   0   1  26     1069.08      934.02    545.83 o 
   0   1  26      709.11     1089.13    530.23 o 
   1   1  26      140.28      -44.68    262.17 o 
  -9   2  26      106.12      644.46    474.60 o 
  -8   2  26      662.85      948.77    273.55 o 
  -7   2  26     5650.15     6612.74    415.17 o 
  -6   2  26     4179.27     4590.86    437.51 o 
  -5   2  26     6962.24     7493.23    493.99 o 
  -4   2  26      323.31      382.71    295.04 o 
  -3   2  26     2265.37     3695.61    645.30 o 
  -3   2  26    10228.79    10456.72    946.66 o 
  -2   2  26       35.69      195.57    286.61 o 
  -1   2  26       29.41      227.18    281.98 o 
   0   2  26       43.15      556.79    607.79 o 
   0   2  26       40.43       49.74    475.02 o 
  -8   3  26      342.99      311.48    446.78 o 
  -7   3  26      507.41      552.99    299.68 o 
  -6   3  26      696.27      991.34    274.81 o 
  -5   3  26      714.73      909.57    327.50 o 
  -4   3  26        1.07      -65.33    230.13 o 
  -3   3  26       80.99      217.07    444.25 o 
  -3   3  26      157.36      491.03    734.66 o 
  -2   3  26      965.34     1034.76    317.80 o 
  -1   3  26       24.96      173.23    282.40 o 
  -5   4  26      632.13      701.36    478.39 o 
  -4   4  26       62.44      193.04    387.77 o 
  -3   4  26     1419.26     2045.91    480.50 o 
  -7   0  27       25.06      241.93    486.82 o 
  -5   0  27     2106.66     2707.64    642.77 o 
  -3   0  27      362.61      271.02    386.08 o 
  -1   0  27     1257.13     1356.35    459.42 o 
  -7   1  27       14.78      111.27    523.91 o 
  -6   1  27      821.58      777.23    314.85 o 
  -5   1  27     2009.96     2549.59    379.76 o 
  -4   1  27     1537.63     1551.50    409.27 o 
  -3   1  27      155.14      532.34    315.70 o 
  -2   1  27      389.73      569.85    733.81 o 
  -2   1  27       46.31       53.95    396.62 o 
  -1   1  27      501.69      894.82    330.45 o 
  -7   2  27      496.69      371.75    561.84 o 
  -6   2  27     5556.62     5393.37    802.52 o 
  -5   2  27      762.45      799.99    325.39 o 
  -4   2  27     2866.21     2925.55    439.61 o 
  -3   2  27      913.75     1045.71    377.23 o 
  -2   2  27       50.41      365.43    509.16 o 
  -2   2  27     1259.15      428.23   1086.18 o 
  -5   3  27     3080.66     3421.65    920.53 o 
  -4   3  27      351.68      290.83    799.99 o 
                                                 
